# Supplementary material for: Screening and Identification of Muscle-Specific Candidate Genes via Mouse Microarray Data Analysis
Source: Front Vet Sci. 2021 Dec 13;8:794628. doi: 10.3389/fvets.2021.794628 (PMC8710720; doi:10.3389/fvets.2021.794628)
Supplement: Supplementary Table 1 — Screening of DEGs in mouse muscle tissue. [file Table_1.XLS]

	logFC	AveExpr	t	P.Value	adj.P.Val	B
Eda2r	2.635519688	6.637617898	13.15556168	1.80E-19	1.59E-15	33.39050961
Mettl11b	2.979978702	6.3991331	11.18052063	2.09E-16	7.40E-13	26.74498787
Tceal7	2.44265413	6.431033169	9.637123559	7.15E-14	1.81E-10	21.19108654
Klhl40	2.931787234	7.170249366	9.325246692	2.40E-13	4.72E-10	20.03628061
Mss51	3.812971724	7.358063149	9.278908276	2.87E-13	5.08E-10	19.86390675
Smtnl1	2.970256762	6.965487946	8.929990537	1.12E-12	1.65E-09	18.55993709
Cacng1	3.495862457	6.965597518	8.765753864	2.13E-12	2.70E-09	17.94276705
Mustn1	3.196353117	7.441991073	8.475114911	6.70E-12	7.20E-09	16.84603111
Tmod4	5.255736551	7.380263938	8.365279018	1.03E-11	9.64E-09	16.43023289
Prkag3	3.187654204	6.956347952	8.267568591	1.52E-11	1.35E-08	16.05980833
Neb	5.970971587	6.919158943	8.222042682	1.82E-11	1.47E-08	15.88706197
Myf6	4.287445541	6.952908504	8.204653282	1.95E-11	1.50E-08	15.82105403
Mybpc2	6.240963789	7.450195728	8.188349812	2.08E-11	1.54E-08	15.75915622
Tnni1	2.926385725	7.400990113	8.051350329	3.58E-11	2.44E-08	15.23860163
Mylk4	5.313645693	7.137622068	8.030592515	3.88E-11	2.55E-08	15.1596682
Stac3	3.450046317	7.162914248	7.96453195	5.05E-11	3.16E-08	14.90837392
Ankrd2	3.130473723	7.516891054	7.958257803	5.17E-11	3.16E-08	14.88450013
Tnnt1	3.500891461	7.443539631	7.880643835	7.04E-11	4.16E-08	14.5890812
Asb12	3.034950513	6.880775529	7.845414335	8.09E-11	4.63E-08	14.45493874
Pdlim3	5.002592148	7.845894291	7.808658967	9.36E-11	5.06E-08	14.31495728
Mybpc1	4.086172084	7.215037419	7.799942276	9.69E-11	5.06E-08	14.28175608
Prkab2	2.856258952	7.623596089	7.799510622	9.71E-11	5.06E-08	14.28011191
Actn3	6.089512286	7.781217314	7.75805468	1.14E-10	5.79E-08	14.12219011
Ampd1	5.120213593	7.190051684	7.680781303	1.55E-10	7.65E-08	13.8277548
Tnni2	5.910319362	7.676228609	7.652274763	1.74E-10	8.34E-08	13.71911776
Myh2	6.117935128	7.280127308	7.621004346	1.97E-10	8.96E-08	13.59993924
Hoxc10	2.883404625	6.721138726	7.592781907	2.20E-10	9.77E-08	13.49237133
Myoz1	4.740734637	7.559752208	7.5574872	2.54E-10	1.10E-07	13.35784254
Casq1	5.295554082	7.697444327	7.541090573	2.71E-10	1.13E-07	13.29534415
Ryr1	4.581599947	7.252703823	7.534917329	2.77E-10	1.13E-07	13.27181372
Ky	2.019825885	6.725494866	7.532535043	2.80E-10	1.13E-07	13.2627332
Cacng6	2.368718809	6.803007194	7.490905007	3.30E-10	1.30E-07	13.10405292
Mylk2	2.892676677	7.425569428	7.457945304	3.76E-10	1.41E-07	12.97842373
Mllt3	2.440302555	7.370731494	7.453902277	3.83E-10	1.41E-07	12.96301363
Smtnl2	2.731568704	7.856149281	7.439418767	4.05E-10	1.47E-07	12.90781008
Asb5	5.443672059	7.126365076	7.425004755	4.29E-10	1.49E-07	12.85287269
Phkg1	3.755511323	6.779060159	7.42188187	4.34E-10	1.49E-07	12.84097036
Flnc	2.743413799	7.813536865	7.419380416	4.39E-10	1.49E-07	12.83143655
Myh4	6.268654605	7.277273187	7.387130892	4.99E-10	1.60E-07	12.70852843
Tnnt3	6.6750471	7.520145365	7.366852882	5.40E-10	1.66E-07	12.63125086
Cib2	2.063687432	7.165261183	7.365973099	5.42E-10	1.66E-07	12.62789819
Mylpf	6.356549239	7.944529469	7.302146392	6.98E-10	1.96E-07	12.38469559
Phka1	3.68251998	7.495807188	7.256238472	8.38E-10	2.28E-07	12.20981063
Vgll2	2.521799766	7.039641995	7.210981727	1.00E-09	2.69E-07	12.03744801
Thbs4	3.577108501	7.269765533	7.147984578	1.29E-09	3.30E-07	11.79760317
Myh1	5.586112577	7.15479296	7.120492637	1.43E-09	3.63E-07	11.69296983
Mapk12	2.387597016	7.447363782	7.082047243	1.67E-09	4.11E-07	11.54668809
Klhl41	4.423467075	6.920385691	7.038138637	1.99E-09	4.71E-07	11.37968199
Cacna1s	3.25544513	7.008561205	7.037647603	1.99E-09	4.71E-07	11.37781475
Jsrp1	2.354362907	7.75034818	7.021862977	2.12E-09	4.94E-07	11.31779598
Trdn	5.080571869	7.035099054	6.996925701	2.34E-09	5.39E-07	11.22299587
Myh7	3.834342533	7.370037624	6.984039562	2.46E-09	5.59E-07	11.17401878
Myot	6.049536938	7.29417582	6.979939637	2.50E-09	5.61E-07	11.15843744
Bin1	2.174277525	7.716596507	6.954197464	2.77E-09	6.14E-07	11.06062392
Ddit4l	3.666235542	7.648635185	6.931352761	3.03E-09	6.64E-07	10.97384528
Mybph	3.054991551	7.023516587	6.905895017	3.35E-09	7.08E-07	10.87717
Smr2	2.646435099	7.013542683	6.881620275	3.69E-09	7.52E-07	10.78501725
Atp2a1	5.925754914	8.044801956	6.824111151	4.63E-09	8.87E-07	10.56682374
Jph1	3.266007577	7.190236408	6.82292158	4.66E-09	8.87E-07	10.56231237
Pvalb	5.671085091	8.19560783	6.776291061	5.60E-09	1.01E-06	10.38553486
Tcap	5.45015619	8.182644369	6.775612965	5.61E-09	1.01E-06	10.38296515
Capn3	2.987702034	7.204804419	6.756313857	6.06E-09	1.07E-06	10.30984135
Prg4	2.233062426	7.089525609	6.72637151	6.81E-09	1.17E-06	10.19643782
Phkb	3.233011311	8.691252817	6.714585634	7.14E-09	1.22E-06	10.15181627
Cnksr1	2.290150773	7.173748783	6.697499063	7.64E-09	1.29E-06	10.08714293
Smco1	2.828961455	6.820897444	6.69375698	7.75E-09	1.30E-06	10.07298168
Adssl1	4.061387304	8.320731162	6.651978178	9.13E-09	1.51E-06	9.914944706
Sh3bgr	3.572488552	7.293533294	6.650446341	9.19E-09	1.51E-06	9.909152618
Pdlim7	2.050350267	7.541418618	6.648410846	9.26E-09	1.51E-06	9.901456399
Lrrc20	2.366917358	7.528006754	6.638110871	9.65E-09	1.55E-06	9.862516856
Rtn2	4.392193065	7.84612157	6.613188325	1.06E-08	1.67E-06	9.768329171
Synpo2	2.780000826	7.327027612	6.606538276	1.09E-08	1.70E-06	9.743205284
Agl	3.504530876	8.048608225	6.583676338	1.20E-08	1.84E-06	9.656859445
Pygm	5.43575977	7.930402244	6.580123533	1.21E-08	1.85E-06	9.643444825
Hspb3	2.703189082	7.151731958	6.573771637	1.24E-08	1.88E-06	9.619463991
Naa50	2.131229232	8.908378083	6.565036473	1.29E-08	1.93E-06	9.586490789
Rpl3l	4.413841467	7.274629676	6.556392497	1.33E-08	1.97E-06	9.553867988
Klhl30	3.099931441	6.981127962	6.552366196	1.35E-08	1.98E-06	9.538674645
Apobec2	3.84140514	7.540130691	6.471996901	1.85E-08	2.65E-06	9.235691771
Shisa2	2.923459203	6.909443187	6.469643384	1.87E-08	2.65E-06	9.226827974
Rbm24	2.761728915	7.010956183	6.467311515	1.89E-08	2.65E-06	9.21804621
Tnnc2	6.40602744	7.89829574	6.464753538	1.91E-08	2.65E-06	9.208413505
Fbxo32	3.235843168	7.838107397	6.444348571	2.07E-08	2.82E-06	9.131595334
Aimp2	2.014531719	9.067758533	6.432619704	2.16E-08	2.93E-06	9.087457714
Ppp1r27	3.52514649	7.130173883	6.429804242	2.19E-08	2.94E-06	9.076864634
Slc16a3	2.344340615	7.197553881	6.409158558	2.37E-08	3.14E-06	8.999209434
Kcna7	2.195811151	7.712892942	6.388172753	2.57E-08	3.38E-06	8.92031796
Art1	3.026250699	7.626747622	6.383888294	2.62E-08	3.39E-06	8.904216909
Pgm2	2.838517641	8.380451753	6.354193502	2.94E-08	3.72E-06	8.792675002
Ckm	5.414214544	8.052114803	6.352339433	2.96E-08	3.72E-06	8.785713624
Dhrs7c	3.561792655	7.151482813	6.328611678	3.25E-08	3.94E-06	8.696656232
Cmya5	5.115332448	7.653262982	6.30895556	3.51E-08	4.20E-06	8.622926528
Nrap	3.812611417	7.635263186	6.292663409	3.74E-08	4.42E-06	8.561846961
Phtf2	2.354795484	7.4387376	6.292515075	3.74E-08	4.42E-06	8.561290987
Ube2d1	2.481073027	8.482075094	6.289695446	3.78E-08	4.44E-06	8.550723171
Mypn	3.371532556	7.267102125	6.283655113	3.87E-08	4.49E-06	8.528087318
Abra	3.536231438	6.87589809	6.283256217	3.88E-08	4.49E-06	8.526592619
Asb11	4.002311084	7.552232088	6.253821193	4.35E-08	4.97E-06	8.416346577
Tbx15	2.9839626	7.062316842	6.2380204	4.63E-08	5.26E-06	8.357207273
Myom2	5.043178443	7.256871004	6.221485566	4.94E-08	5.54E-06	8.295351899
Ppapdc3	2.362225321	7.099737186	6.215184021	5.06E-08	5.60E-06	8.271786902
Sgca	3.090514224	7.811687729	6.189659575	5.59E-08	6.11E-06	8.176385616
Trim54	4.291841727	7.507802954	6.185320507	5.68E-08	6.16E-06	8.160175613
Tarsl2	2.033270778	7.582783329	6.184610022	5.70E-08	6.16E-06	8.157521585
Alpk3	2.566906167	7.530818679	6.17543809	5.91E-08	6.30E-06	8.123265281
Srl	4.724269359	7.73855193	6.154154628	6.42E-08	6.77E-06	8.04381393
Amd1	2.978751164	10.06218687	6.132705512	6.97E-08	7.31E-06	7.963802194
Fxr1	2.002578831	8.240922179	6.12809789	7.10E-08	7.40E-06	7.94662207
Myl1	6.49321818	7.957205775	6.126519646	7.14E-08	7.40E-06	7.940738008
Ankrd23	4.383747984	7.921493654	6.108378342	7.67E-08	7.77E-06	7.873126343
Cox6a1	-2.109465973	12.55594665	-6.106725915	7.72E-08	7.77E-06	7.866969985
Usp13	2.406131102	7.289345522	6.096135656	8.04E-08	8.05E-06	7.827522988
Lmod3	3.466087649	6.922795874	6.072564356	8.81E-08	8.72E-06	7.739777575
Synpo2l	3.260908564	7.104775347	6.067994815	8.97E-08	8.75E-06	7.722775915
Asb14	3.219526476	6.730209619	6.050922195	9.58E-08	9.28E-06	7.659279991
Synm	3.478105958	7.743697301	6.035339185	1.02E-07	9.80E-06	7.601359412
Ldb3	4.13635642	7.513359378	6.011116152	1.12E-07	1.07E-05	7.511392526
Scn4b	3.088439138	7.355389753	6.004574195	1.15E-07	1.09E-05	7.487109359
Hfe2	3.959915143	7.415712076	5.990783399	1.21E-07	1.14E-05	7.435939375
Murc	3.271951938	7.132900565	5.986044374	1.23E-07	1.15E-05	7.418361866
Tmem38a	3.393653428	7.682279714	5.938103192	1.48E-07	1.35E-05	7.240730213
Ttn	5.067886644	7.573347008	5.88761036	1.80E-07	1.60E-05	7.054022347
Myom1	4.647821536	7.698646333	5.869660548	1.93E-07	1.69E-05	6.987745529
Rilpl1	2.426871294	7.714647579	5.855722471	2.04E-07	1.77E-05	6.93631703
Trim63	4.367936035	7.226709636	5.838467207	2.18E-07	1.85E-05	6.872692516
Lmcd1	2.773821652	7.821738256	5.795806937	2.56E-07	2.13E-05	6.715604742
Asb15	3.187819127	6.883501125	5.766550597	2.87E-07	2.33E-05	6.608052185
Pdlim5	2.662224158	7.824301683	5.750566337	3.05E-07	2.46E-05	6.549353142
Tnmd	2.418677833	6.704474822	5.722961841	3.39E-07	2.67E-05	6.448086956
Ttll7	2.850903329	7.193467231	5.692634867	3.81E-07	2.93E-05	6.336990838
Nexn	3.91154623	7.514785265	5.659526075	4.32E-07	3.27E-05	6.215896434
Pde4d	2.441097893	7.408126741	5.652601005	4.44E-07	3.35E-05	6.190594007
Pfkm	4.232904967	9.350063785	5.648975253	4.50E-07	3.36E-05	6.17735004
Eno3	5.188310952	8.730443222	5.646008003	4.55E-07	3.37E-05	6.166513259
Txlnb	3.676870658	7.279100071	5.627660767	4.88E-07	3.59E-05	6.099543894
Sgcg	2.694010355	7.007342657	5.60421044	5.34E-07	3.91E-05	6.014041669
Hsp90aa1	-2.00562775	10.72072477	-5.590036402	5.63E-07	4.07E-05	5.962413506
Tmem182	4.390070772	7.39006529	5.579917088	5.85E-07	4.20E-05	5.925578589
Asb2	3.522969489	8.05197471	5.562666464	6.25E-07	4.45E-05	5.862832061
Gys1	2.028526123	7.791711159	5.546448251	6.65E-07	4.66E-05	5.803895094
Adck3	2.796192365	7.973586725	5.521358467	7.31E-07	5.06E-05	5.712823935
Pdzrn3	2.268620351	7.271004533	5.518098255	7.40E-07	5.10E-05	5.700999449
Cav3	2.154702368	6.963607219	5.491647797	8.18E-07	5.56E-05	5.605147541
Unc45b	3.67877442	7.478130227	5.486114881	8.36E-07	5.65E-05	5.585115687
Hhatl	2.354019051	7.474833738	5.430975036	1.03E-06	6.83E-05	5.385838702
Popdc3	2.874728702	7.277794006	5.426251615	1.05E-06	6.90E-05	5.368798645
Smox	2.378969698	7.675073317	5.418092197	1.08E-06	7.04E-05	5.339374519
Mospd1	2.208312787	8.725284211	5.393287764	1.19E-06	7.56E-05	5.250016159
Coro6	2.238731337	7.050721686	5.389807277	1.20E-06	7.64E-05	5.237488602
Rab12	2.001543148	7.998673024	5.379949156	1.25E-06	7.81E-05	5.202020337
Ak1	3.031400865	7.687327199	5.361021627	1.34E-06	8.27E-05	5.133983011
Smyd2	2.147195427	8.674569622	5.348114717	1.41E-06	8.65E-05	5.087634337
Lrrc2	3.372110756	7.2510534	5.346303184	1.42E-06	8.68E-05	5.081132184
Itgb1bp2	3.14776976	7.291481451	5.340170181	1.45E-06	8.76E-05	5.059124555
Amotl1	2.011951384	8.151843166	5.299221302	1.69E-06	9.95E-05	4.912408151
Smarcd3	2.229418647	7.723187629	5.281002211	1.81E-06	0.000105803	4.84725777
Ugp2	2.308442392	9.705533614	5.273751476	1.86E-06	0.000107538	4.821351642
Sox6	2.048142385	7.371629313	5.264797323	1.92E-06	0.000110233	4.789376838
Rbfox1	3.214684235	7.311583294	5.260585916	1.95E-06	0.000111263	4.774344825
Nmrk2	2.52754149	7.353731204	5.256710242	1.98E-06	0.000112525	4.760514966
Snta1	2.178891968	7.778059971	5.234204288	2.16E-06	0.000121614	4.680277676
Cox6a2	4.418814695	8.049479726	5.219261698	2.28E-06	0.000126175	4.627073792
Hrc	3.632977982	7.949622454	5.188416284	2.56E-06	0.000138937	4.517423089
Gmpr	2.166266602	8.044067932	5.18539587	2.58E-06	0.000140078	4.506698851
Pkia	3.873624413	7.710814744	5.179005662	2.65E-06	0.000143011	4.484017503
Fmod	2.530256722	7.508141593	5.177942985	2.66E-06	0.000143141	4.480246655
Cox8b	4.759251453	8.3243485	5.160061441	2.84E-06	0.00015069	4.416838253
Hspb2	2.140592476	7.518547768	5.13869794	3.07E-06	0.000161199	4.341190649
Hspb6	4.147230001	8.651784325	5.120096802	3.29E-06	0.00017069	4.275421242
BC023105	2.734022	6.955887453	5.115724051	3.35E-06	0.00017239	4.25997337
Fbp2	2.67583652	7.727089325	5.10751745	3.45E-06	0.000175749	4.230995061
Ckmt2	5.537688208	7.709161625	5.102913824	3.51E-06	0.000177242	4.214747018
Lrrc39	2.162120097	6.719304439	5.085660699	3.74E-06	0.000187853	4.153904054
Des	2.866667306	8.024071559	5.074871221	3.89E-06	0.000193849	4.115895627
Acta1	5.834282639	8.727614503	5.072717351	3.93E-06	0.000194769	4.108311877
Sgcb	2.025166707	7.701871175	5.068957759	3.98E-06	0.000196474	4.09507741
Ptp4a3	2.143433861	7.979050263	5.06230961	4.08E-06	0.000199688	4.071684061
Xirp1	2.136140274	7.138287285	5.050088418	4.27E-06	0.000206617	4.028711801
Mlf1	4.346418534	7.545468821	4.995289488	5.22E-06	0.000242214	3.83653402
Pdk4	3.567843795	7.975724808	4.965112624	5.83E-06	0.000264357	3.731065037
Actn2	3.818426741	7.642053341	4.961022618	5.92E-06	0.000265413	3.716790359
Rragd	2.312867711	7.668649432	4.942212783	6.34E-06	0.000278414	3.651203531
Pde4dip	2.416534772	8.098939531	4.942042714	6.35E-06	0.000278414	3.650610994
Tpm2	3.514816419	8.735918707	4.926405932	6.72E-06	0.000289685	3.596167016
Lmod2	3.287835648	6.861206468	4.917436233	6.95E-06	0.000295843	3.564968694
Slc2a4	2.857045618	7.97559773	4.912019178	7.08E-06	0.000298524	3.5461386
Fitm1	2.483586466	8.19480409	4.911696356	7.09E-06	0.000298524	3.545016719
Abcc9	2.558672416	7.984783955	4.908551361	7.17E-06	0.000301257	3.534088753
Cfl2	2.232390857	8.885947962	4.904655332	7.28E-06	0.000304131	3.520555206
Cfl1	-2.147337725	10.75463271	-4.898529688	7.44E-06	0.000308821	3.4992858
Mb	4.532126113	8.060406191	4.887612376	7.74E-06	0.000318383	3.461406472
Tpm1	3.242520516	9.024908575	4.883452555	7.86E-06	0.000321755	3.446982685
Sar1b	2.314683027	10.80170526	4.842456447	9.13E-06	0.000365087	3.305111609
AI464131	2.101006476	7.308233441	4.815386634	1.01E-05	0.000395631	3.211715131
Aldoa	2.474160013	11.0670042	4.814091809	1.01E-05	0.000396613	3.207253391
Fsd2	2.655500616	7.378820184	4.802400639	1.06E-05	0.000409505	3.166991278
Cacna2d1	2.508127895	7.276684758	4.799744285	1.07E-05	0.000411404	3.157849256
Chac1	2.126016933	7.844243237	4.797522951	1.07E-05	0.000413824	3.15020608
Tcea3	2.586517951	7.419036923	4.794145679	1.09E-05	0.000418006	3.13858851
Pgam2	4.926359591	8.35060433	4.786035835	1.12E-05	0.00042767	3.110705863
Dusp13	2.63446795	7.430966591	4.750328846	1.27E-05	0.000480328	2.988188451
Mlip	2.332965344	6.771725635	4.748925918	1.28E-05	0.00048174	2.983383043
Tmod1	2.577533016	8.146917617	4.730721431	1.37E-05	0.000508998	2.92108522
Idh3a	2.028682756	9.140084506	4.717524832	1.43E-05	0.000532635	2.875992032
Fhl1	2.943970905	8.923222461	4.693743631	1.56E-05	0.000574961	2.794874588
Phlda3	2.248640793	8.388871783	4.69334211	1.56E-05	0.000574961	2.7935066
Tuba8	2.746723423	7.641595789	4.689805494	1.58E-05	0.0005811	2.781459597
Epdr1	2.119914336	7.84340463	4.678613408	1.65E-05	0.00059626	2.743362558
Ppp2r3a	2.843274088	7.754240776	4.675097242	1.67E-05	0.000601368	2.731402373
Cap2	3.008457578	7.543229669	4.665135082	1.73E-05	0.000620695	2.697538629
Fam134b	2.047060471	9.106828944	4.590884019	2.26E-05	0.000771433	2.44619916
Acyp2	2.855131274	8.6502444	4.590744706	2.26E-05	0.000771433	2.445729362
Hspb7	3.125788653	7.446441038	4.590392955	2.26E-05	0.000771433	2.444543204
Myoz2	3.781131101	7.521003747	4.559516371	2.52E-05	0.000846196	2.340590706
Smpx	4.653065871	7.887810748	4.53949696	2.71E-05	0.000896536	2.273370301
Mef2c	3.145524264	8.128826028	4.518883603	2.91E-05	0.000953665	2.204304495
Yipf7	2.163949175	7.9402975	4.507773418	3.03E-05	0.000978826	2.167142598
Slc25a12	2.000578978	8.209870906	4.507403399	3.03E-05	0.000978826	2.165905705
Gyg	2.416832668	9.431722483	4.507356369	3.03E-05	0.000978826	2.165748498
Myl3	3.878825232	7.757071571	4.478049644	3.36E-05	0.001062161	2.067940722
Pgam1	-2.20136729	9.818988037	-4.458515722	3.60E-05	0.001125671	2.002922849
Prkaa2	2.669304515	7.683472408	4.444732543	3.78E-05	0.001167612	1.957130809
Arl6ip1	-2.215869266	10.16653831	-4.43216844	3.95E-05	0.001211235	1.915450421
Ppp1r3c	3.156133313	8.326367781	4.413170398	4.22E-05	0.001285667	1.852538141
Ptpla	2.094058211	8.978923839	4.40486104	4.35E-05	0.001319045	1.825064294
Ctxn3	2.922830133	7.274493114	4.392189394	4.54E-05	0.001364733	1.783217431
Ccng1	2.231857652	9.561073576	4.371320722	4.89E-05	0.001445722	1.714434076
Hrasls	2.265312598	7.230886328	4.362973025	5.03E-05	0.001480954	1.686966748
Cox7a1	3.782970912	7.922269873	4.350630583	5.25E-05	0.001522995	1.646404357
Macrod1	2.145630846	8.396759009	4.346362595	5.33E-05	0.001536024	1.632391706
Tnnc1	3.693016055	7.854869901	4.300048193	6.26E-05	0.001749369	1.480790313
Ldha	2.020299782	11.22268884	4.208218017	8.59E-05	0.002274147	1.182734193
Obscn	2.467260385	7.252770243	4.206640004	8.63E-05	0.002279655	1.177642412
Coq9	2.021645213	8.595854548	4.200557311	8.81E-05	0.002313828	1.158024995
Myl2	4.140759337	7.425950057	4.191094498	9.10E-05	0.002386407	1.127536758
Ybx3	2.459879652	10.51122087	4.169183048	9.81E-05	0.00252394	1.057083415
Pdk2	2.000387954	8.297679613	4.147541671	0.000105616	0.002659046	0.987696215
Vldlr	2.598355882	7.864303243	4.03956887	0.000152147	0.00352835	0.644510073
Ndrg2	3.178870591	9.121618915	4.035776367	0.000154097	0.003554157	0.632548322
Tacc2	2.441473928	9.191937402	3.908203378	0.000235714	0.004981989	0.233955722
Actc1	4.062982403	8.094090288	3.90779797	0.00023603	0.004981989	0.232700962
Hspb8	2.184887723	8.204937801	3.88443441	0.000254948	0.005292952	0.160519406
Csrp3	2.899710829	7.613151391	3.834520261	0.000300363	0.006068915	0.007174475
Ppp1r14c	2.305611653	7.749710727	3.803400295	0.000332505	0.006553927	-0.087827368
Itm2a	2.482029887	8.69228566	3.755404458	0.000388622	0.007380897	-0.233422527
Atp1a2	3.171177498	8.251660745	3.749928573	0.000395572	0.007472862	-0.249961534
Nrep	2.059719242	8.327186573	3.742278163	0.000405483	0.007627557	-0.273043427
Pgrmc1	-2.178170183	10.57396209	-3.692679605	0.000475735	0.008708711	-0.421976461
Slc25a4	2.733595973	10.5377689	3.656280502	0.000534541	0.009414477	-0.530483057
Lpin1	2.204150758	8.991858938	3.655384241	0.000536073	0.009414477	-0.533146289
Irs1	2.376102954	8.613173363	3.646383268	0.000551693	0.009584313	-0.55986972
Reep1	2.183532966	7.792572759	3.644127744	0.000555675	0.009634596	-0.566559721
Shisa4	2.282134118	7.772205179	3.642724947	0.000558165	0.009668312	-0.570719165
Art3	2.535625944	7.540932444	3.483786599	0.000920795	0.014013681	-1.035290017
Hk2	2.370553394	8.829004716	3.448395851	0.001027658	0.015187742	-1.136885943
Mreg	2.563763022	8.434544317	3.424376777	0.001106773	0.016168187	-1.205443691
Id2	-2.029016777	8.910801636	-3.393467473	0.001217092	0.017392641	-1.293195113
Fxyd1	2.440319495	9.142006323	3.34143738	0.00142663	0.01962885	-1.439691265
Fabp3	2.809768794	8.314875007	3.316396846	0.001539213	0.020820503	-1.509644613
Ankrd1	2.185667915	7.02321172	3.295737281	0.001638358	0.021844778	-1.567086847
Car3	3.494906419	8.55232597	3.215576366	0.002082955	0.026076688	-1.787603735
Stmn1	-2.471925023	9.473462746	-3.186825623	0.002268388	0.027740401	-1.865766221
Eef1a2	2.611571721	9.279041327	3.08120361	0.003091112	0.035066905	-2.148607236
Spint2	-2.318151872	9.732053515	-3.080523949	0.003097212	0.035113629	-2.150405047
Slc38a4	2.701049339	7.269418309	2.982979901	0.004099142	0.042803061	-2.405415591
Plin4	2.246421095	7.747059548	2.826344462	0.006356424	0.059214529	-2.802087273
Cryab	2.924894428	8.990960199	2.823774566	0.006401574	0.059442612	-2.808460357
Pfn2	2.495339127	9.366182159	2.652955062	0.010156625	0.081508779	-3.221994831
Lpl	2.531680256	9.657250184	2.568075477	0.012690322	0.094563712	-3.419919042
Cks2	-2.018044516	8.230731178	-2.497854149	0.015205778	0.107434766	-3.579760847
Krt8	-2.265862037	8.833924467	-2.157289087	0.034929472	0.18835978	-4.302785583
Krt18	-2.237132529	8.647147253	-2.099992468	0.039870587	0.205379883	-4.415612456
