# Supplementary material for: Screening and Identification of Muscle-Specific Candidate Genes via Mouse Microarray Data Analysis
Source: Front Vet Sci. 2021 Dec 13;8:794628. doi: 10.3389/fvets.2021.794628 (PMC8710720; doi:10.3389/fvets.2021.794628)
Supplement: Supplementary Table 2 — Details of GO analysis. [file Table_2.XLS]

GO ID	GO Term	Ontology	GeneRatio	BgRatio	Pvalue	FDR	geneID
GO:0003012	muscle system process	BP	63	423	1.39517413998107e-50	4.81195560879471e-47	ENSMUSG00000001508;ENSMUSG00000005583;ENSMUSG00000005628;ENSMUSG00000006457;ENSMUSG00000006542;ENSMUSG00000007097;ENSMUSG00000007122;ENSMUSG00000007877;ENSMUSG00000013936;ENSMUSG00000017300;ENSMUSG00000018893;ENSMUSG00000020061;ENSMUSG00000020216;ENSMUSG00000020475;ENSMUSG00000021699;ENSMUSG00000022358;ENSMUSG00000022519;ENSMUSG00000024049;ENSMUSG00000024381;ENSMUSG00000026407;ENSMUSG00000026418;…
GO:0061061	muscle structure development	BP	71	653	1.33177139785291e-47	2.29663977559734e-44	ENSMUSG00000004939;ENSMUSG00000005583;ENSMUSG00000005628;ENSMUSG00000006457;ENSMUSG00000007122;ENSMUSG00000007877;ENSMUSG00000008658;ENSMUSG00000013936;ENSMUSG00000018845;ENSMUSG00000019848;ENSMUSG00000020061;ENSMUSG00000020067;ENSMUSG00000021200;ENSMUSG00000021798;ENSMUSG00000022610;ENSMUSG00000024049;ENSMUSG00000024381;ENSMUSG00000024803;ENSMUSG00000025172;ENSMUSG00000026208;ENSMUSG00000026418;…
GO:0030239	myofibril assembly	BP	33	65	1.44051598143366e-46	1.6561132066549e-43	ENSMUSG00000005583;ENSMUSG00000005628;ENSMUSG00000007122;ENSMUSG00000007877;ENSMUSG00000013936;ENSMUSG00000020061;ENSMUSG00000020067;ENSMUSG00000021798;ENSMUSG00000024049;ENSMUSG00000026950;ENSMUSG00000028116;ENSMUSG00000028328;ENSMUSG00000028348;ENSMUSG00000029683;ENSMUSG00000030470;ENSMUSG00000031461;ENSMUSG00000031972;ENSMUSG00000032366;ENSMUSG00000038670;ENSMUSG00000039376;ENSMUSG00000044086;…
GO:0055001	muscle cell development	BP	45	190	1.81207989431969e-45	1.56246588887716e-42	ENSMUSG00000005583;ENSMUSG00000005628;ENSMUSG00000006457;ENSMUSG00000007122;ENSMUSG00000007877;ENSMUSG00000013936;ENSMUSG00000020061;ENSMUSG00000020067;ENSMUSG00000021798;ENSMUSG00000024049;ENSMUSG00000024381;ENSMUSG00000026950;ENSMUSG00000028116;ENSMUSG00000028273;ENSMUSG00000028328;ENSMUSG00000028348;ENSMUSG00000029156;ENSMUSG00000029683;ENSMUSG00000030470;ENSMUSG00000030592;ENSMUSG00000031461;…
GO:0055002	striated muscle cell development	BP	43	175	3.35814749212292e-44	2.31645014006639e-41	ENSMUSG00000005583;ENSMUSG00000005628;ENSMUSG00000006457;ENSMUSG00000007122;ENSMUSG00000007877;ENSMUSG00000013936;ENSMUSG00000020061;ENSMUSG00000020067;ENSMUSG00000021798;ENSMUSG00000024049;ENSMUSG00000026950;ENSMUSG00000028116;ENSMUSG00000028273;ENSMUSG00000028328;ENSMUSG00000028348;ENSMUSG00000029156;ENSMUSG00000029683;ENSMUSG00000030470;ENSMUSG00000030592;ENSMUSG00000031461;ENSMUSG00000031633;…
GO:0006936	muscle contraction	BP	51	298	6.66129606310302e-44	3.82913502027372e-41	ENSMUSG00000005628;ENSMUSG00000006457;ENSMUSG00000007097;ENSMUSG00000007122;ENSMUSG00000007877;ENSMUSG00000013936;ENSMUSG00000017300;ENSMUSG00000018893;ENSMUSG00000020061;ENSMUSG00000020216;ENSMUSG00000020475;ENSMUSG00000021699;ENSMUSG00000024049;ENSMUSG00000024381;ENSMUSG00000026407;ENSMUSG00000026418;ENSMUSG00000027470;ENSMUSG00000027488;ENSMUSG00000028328;ENSMUSG00000028464;ENSMUSG00000028834;…
GO:0051146	striated muscle cell differentiation	BP	48	303	1.23758117819189e-39	6.09773926226263e-37	ENSMUSG00000005583;ENSMUSG00000005628;ENSMUSG00000006457;ENSMUSG00000007122;ENSMUSG00000007877;ENSMUSG00000013936;ENSMUSG00000019848;ENSMUSG00000020061;ENSMUSG00000020067;ENSMUSG00000021798;ENSMUSG00000024049;ENSMUSG00000025172;ENSMUSG00000026950;ENSMUSG00000027470;ENSMUSG00000028116;ENSMUSG00000028273;ENSMUSG00000028328;ENSMUSG00000028348;ENSMUSG00000029156;ENSMUSG00000029683;ENSMUSG00000030470;…
GO:0010927	cellular component assembly involved in morphogenesis	BP	33	102	1.76566255272239e-38	7.61221268042441e-36	ENSMUSG00000005583;ENSMUSG00000005628;ENSMUSG00000007122;ENSMUSG00000007877;ENSMUSG00000013936;ENSMUSG00000020061;ENSMUSG00000020067;ENSMUSG00000021798;ENSMUSG00000024049;ENSMUSG00000026950;ENSMUSG00000028116;ENSMUSG00000028328;ENSMUSG00000028348;ENSMUSG00000029683;ENSMUSG00000030470;ENSMUSG00000031461;ENSMUSG00000031972;ENSMUSG00000032366;ENSMUSG00000038670;ENSMUSG00000039376;ENSMUSG00000044086;…
GO:0042692	muscle cell differentiation	BP	51	380	2.04425237454889e-38	7.83402937757679e-36	ENSMUSG00000005583;ENSMUSG00000005628;ENSMUSG00000006457;ENSMUSG00000007122;ENSMUSG00000007877;ENSMUSG00000013936;ENSMUSG00000019848;ENSMUSG00000020061;ENSMUSG00000020067;ENSMUSG00000021798;ENSMUSG00000024049;ENSMUSG00000024381;ENSMUSG00000025172;ENSMUSG00000026950;ENSMUSG00000027470;ENSMUSG00000028116;ENSMUSG00000028273;ENSMUSG00000028328;ENSMUSG00000028348;ENSMUSG00000028949;ENSMUSG00000029156;…
GO:0007517	muscle organ development	BP	49	392	2.17135982997855e-35	7.48902005359602e-33	ENSMUSG00000005583;ENSMUSG00000006457;ENSMUSG00000007122;ENSMUSG00000007877;ENSMUSG00000008658;ENSMUSG00000013936;ENSMUSG00000018845;ENSMUSG00000019848;ENSMUSG00000020061;ENSMUSG00000021200;ENSMUSG00000024049;ENSMUSG00000024803;ENSMUSG00000025172;ENSMUSG00000026208;ENSMUSG00000026418;ENSMUSG00000027077;ENSMUSG00000027470;ENSMUSG00000027680;ENSMUSG00000028116;ENSMUSG00000028348;ENSMUSG00000029156;…
GO:0014706	striated muscle tissue development	BP	49	414	3.0257152955593e-34	9.48699277671276e-32	ENSMUSG00000005583;ENSMUSG00000006457;ENSMUSG00000007122;ENSMUSG00000007877;ENSMUSG00000008658;ENSMUSG00000013936;ENSMUSG00000019848;ENSMUSG00000020061;ENSMUSG00000020644;ENSMUSG00000021200;ENSMUSG00000024049;ENSMUSG00000024803;ENSMUSG00000025172;ENSMUSG00000026418;ENSMUSG00000026950;ENSMUSG00000027470;ENSMUSG00000028116;ENSMUSG00000028273;ENSMUSG00000028348;ENSMUSG00000029156;ENSMUSG00000030189;…
GO:0045214	sarcomere organization	BP	24	47	3.67799835055232e-34	1.05711802592125e-31	ENSMUSG00000005583;ENSMUSG00000007122;ENSMUSG00000007877;ENSMUSG00000020061;ENSMUSG00000020067;ENSMUSG00000021798;ENSMUSG00000024049;ENSMUSG00000026950;ENSMUSG00000028116;ENSMUSG00000029683;ENSMUSG00000031461;ENSMUSG00000032366;ENSMUSG00000038670;ENSMUSG00000039376;ENSMUSG00000049382;ENSMUSG00000051747;ENSMUSG00000052374;ENSMUSG00000062694;ENSMUSG00000062929;ENSMUSG00000064179;ENSMUSG00000067653;…
GO:0060537	muscle tissue development	BP	49	433	2.59280380202154e-33	6.87890793320946e-31	ENSMUSG00000005583;ENSMUSG00000006457;ENSMUSG00000007122;ENSMUSG00000007877;ENSMUSG00000008658;ENSMUSG00000013936;ENSMUSG00000019848;ENSMUSG00000020061;ENSMUSG00000020644;ENSMUSG00000021200;ENSMUSG00000024049;ENSMUSG00000024803;ENSMUSG00000025172;ENSMUSG00000026418;ENSMUSG00000026950;ENSMUSG00000027470;ENSMUSG00000028116;ENSMUSG00000028273;ENSMUSG00000028348;ENSMUSG00000029156;ENSMUSG00000030189;…
GO:0006941	striated muscle contraction	BP	34	167	5.10778753221653e-32	1.2583399427582e-29	ENSMUSG00000006457;ENSMUSG00000007097;ENSMUSG00000007122;ENSMUSG00000007877;ENSMUSG00000013936;ENSMUSG00000017300;ENSMUSG00000018893;ENSMUSG00000020216;ENSMUSG00000020475;ENSMUSG00000021699;ENSMUSG00000024381;ENSMUSG00000027470;ENSMUSG00000027488;ENSMUSG00000030470;ENSMUSG00000030554;ENSMUSG00000030695;ENSMUSG00000030730;ENSMUSG00000031097;ENSMUSG00000031791;ENSMUSG00000032366;ENSMUSG00000036570;…
GO:0031032	actomyosin structure organization	BP	35	190	2.44960186586146e-31	5.63245122357078e-29	ENSMUSG00000005583;ENSMUSG00000005628;ENSMUSG00000007122;ENSMUSG00000007877;ENSMUSG00000013936;ENSMUSG00000020061;ENSMUSG00000020067;ENSMUSG00000021798;ENSMUSG00000024049;ENSMUSG00000026950;ENSMUSG00000027805;ENSMUSG00000028116;ENSMUSG00000028328;ENSMUSG00000028348;ENSMUSG00000028832;ENSMUSG00000029683;ENSMUSG00000030470;ENSMUSG00000031461;ENSMUSG00000031972;ENSMUSG00000032366;ENSMUSG00000038670;…
GO:0030029	actin filament-based process	BP	57	734	5.1454569739097e-30	1.10916756893841e-27	ENSMUSG00000005583;ENSMUSG00000005628;ENSMUSG00000007097;ENSMUSG00000007122;ENSMUSG00000007877;ENSMUSG00000013076;ENSMUSG00000013936;ENSMUSG00000020061;ENSMUSG00000020067;ENSMUSG00000021373;ENSMUSG00000021493;ENSMUSG00000021699;ENSMUSG00000021798;ENSMUSG00000024049;ENSMUSG00000024381;ENSMUSG00000026950;ENSMUSG00000027077;ENSMUSG00000027470;ENSMUSG00000027488;ENSMUSG00000027805;ENSMUSG00000028116;…
GO:0097435	supramolecular fiber organization	BP	48	662	6.32751844260084e-24	1.28374182991355e-21	ENSMUSG00000005583;ENSMUSG00000005628;ENSMUSG00000007122;ENSMUSG00000007877;ENSMUSG00000013936;ENSMUSG00000019787;ENSMUSG00000020061;ENSMUSG00000020067;ENSMUSG00000021373;ENSMUSG00000021798;ENSMUSG00000024049;ENSMUSG00000024381;ENSMUSG00000026208;ENSMUSG00000026950;ENSMUSG00000027805;ENSMUSG00000028116;ENSMUSG00000028328;ENSMUSG00000028348;ENSMUSG00000028464;ENSMUSG00000028832;ENSMUSG00000029683;…
GO:0048747	muscle fiber development	BP	20	67	6.86229400865e-23	1.31489177976855e-20	ENSMUSG00000006457;ENSMUSG00000007877;ENSMUSG00000013936;ENSMUSG00000020061;ENSMUSG00000024049;ENSMUSG00000026950;ENSMUSG00000029156;ENSMUSG00000030592;ENSMUSG00000031461;ENSMUSG00000031972;ENSMUSG00000035923;ENSMUSG00000038670;ENSMUSG00000040287;ENSMUSG00000044086;ENSMUSG00000046312;ENSMUSG00000049134;ENSMUSG00000051747;ENSMUSG00000068699;ENSMUSG00000074001;ENSMUSG00000075307
GO:0030036	actin cytoskeleton organization	BP	46	645	1.2329599905694e-22	2.23814684603887e-20	ENSMUSG00000005583;ENSMUSG00000005628;ENSMUSG00000007122;ENSMUSG00000007877;ENSMUSG00000013076;ENSMUSG00000013936;ENSMUSG00000020061;ENSMUSG00000020067;ENSMUSG00000021373;ENSMUSG00000021493;ENSMUSG00000021798;ENSMUSG00000024049;ENSMUSG00000024381;ENSMUSG00000026950;ENSMUSG00000027077;ENSMUSG00000027805;ENSMUSG00000028116;ENSMUSG00000028328;ENSMUSG00000028348;ENSMUSG00000028464;ENSMUSG00000028832;…
GO:0007519	skeletal muscle tissue development	BP	27	178	5.10831209333449e-22	8.80928420495532e-20	ENSMUSG00000005583;ENSMUSG00000006457;ENSMUSG00000007122;ENSMUSG00000008658;ENSMUSG00000019848;ENSMUSG00000021200;ENSMUSG00000024049;ENSMUSG00000024803;ENSMUSG00000025172;ENSMUSG00000027470;ENSMUSG00000028116;ENSMUSG00000030189;ENSMUSG00000030592;ENSMUSG00000030672;ENSMUSG00000031461;ENSMUSG00000031972;ENSMUSG00000035923;ENSMUSG00000038132;ENSMUSG00000040287;ENSMUSG00000044086;ENSMUSG00000046312;…
GO:0060538	skeletal muscle organ development	BP	27	187	1.9556032234302e-21	3.21184548457656e-19	ENSMUSG00000005583;ENSMUSG00000006457;ENSMUSG00000007122;ENSMUSG00000008658;ENSMUSG00000019848;ENSMUSG00000021200;ENSMUSG00000024049;ENSMUSG00000024803;ENSMUSG00000025172;ENSMUSG00000027470;ENSMUSG00000028116;ENSMUSG00000030189;ENSMUSG00000030592;ENSMUSG00000030672;ENSMUSG00000031461;ENSMUSG00000031972;ENSMUSG00000035923;ENSMUSG00000038132;ENSMUSG00000040287;ENSMUSG00000044086;ENSMUSG00000046312;…
GO:0090257	regulation of muscle system process	BP	30	260	7.90839452928225e-21	1.23982057870429e-18	ENSMUSG00000001508;ENSMUSG00000005583;ENSMUSG00000006457;ENSMUSG00000006542;ENSMUSG00000007097;ENSMUSG00000007122;ENSMUSG00000017300;ENSMUSG00000021699;ENSMUSG00000022358;ENSMUSG00000022519;ENSMUSG00000024381;ENSMUSG00000026418;ENSMUSG00000027470;ENSMUSG00000028834;ENSMUSG00000030592;ENSMUSG00000030730;ENSMUSG00000031097;ENSMUSG00000031633;ENSMUSG00000031791;ENSMUSG00000032355;ENSMUSG00000036570;…
GO:0003009	skeletal muscle contraction	BP	16	44	3.78889626564974e-20	5.68169705227215e-18	ENSMUSG00000006457;ENSMUSG00000007122;ENSMUSG00000007877;ENSMUSG00000017300;ENSMUSG00000018893;ENSMUSG00000020216;ENSMUSG00000027470;ENSMUSG00000030554;ENSMUSG00000030730;ENSMUSG00000031097;ENSMUSG00000040287;ENSMUSG00000053093;ENSMUSG00000061723;ENSMUSG00000062694;ENSMUSG00000064179;ENSMUSG00000091898
GO:0048738	cardiac muscle tissue development	BP	28	247	2.70513618606694e-19	3.8875061273937e-17	ENSMUSG00000005583;ENSMUSG00000007877;ENSMUSG00000013936;ENSMUSG00000020061;ENSMUSG00000020644;ENSMUSG00000024049;ENSMUSG00000024803;ENSMUSG00000026418;ENSMUSG00000026950;ENSMUSG00000027470;ENSMUSG00000028273;ENSMUSG00000028348;ENSMUSG00000029156;ENSMUSG00000030470;ENSMUSG00000031461;ENSMUSG00000031633;ENSMUSG00000032366;ENSMUSG00000035296;ENSMUSG00000038670;ENSMUSG00000049134;ENSMUSG00000051747;…
GO:0044057	regulation of system process	BP	40	599	1.02304658472025e-18	1.41139506828005e-16	ENSMUSG00000001508;ENSMUSG00000005583;ENSMUSG00000006457;ENSMUSG00000006542;ENSMUSG00000007097;ENSMUSG00000007122;ENSMUSG00000013936;ENSMUSG00000017300;ENSMUSG00000021699;ENSMUSG00000022358;ENSMUSG00000022519;ENSMUSG00000024381;ENSMUSG00000026418;ENSMUSG00000027010;ENSMUSG00000027077;ENSMUSG00000027470;ENSMUSG00000027488;ENSMUSG00000028834;ENSMUSG00000029281;ENSMUSG00000030470;ENSMUSG00000030592;…
GO:0060048	cardiac muscle contraction	BP	21	130	5.970128859862e-18	7.60397058864244e-16	ENSMUSG00000007097;ENSMUSG00000007877;ENSMUSG00000013936;ENSMUSG00000021699;ENSMUSG00000024381;ENSMUSG00000027488;ENSMUSG00000030470;ENSMUSG00000031097;ENSMUSG00000031791;ENSMUSG00000032366;ENSMUSG00000036570;ENSMUSG00000040118;ENSMUSG00000046480;ENSMUSG00000051747;ENSMUSG00000053093;ENSMUSG00000059741;ENSMUSG00000061816;ENSMUSG00000062694;ENSMUSG00000064179;ENSMUSG00000068614;ENSMUSG00000091898
GO:0050879	multicellular organismal movement	BP	16	58	6.25904196171256e-18	7.60397058864244e-16	ENSMUSG00000006457;ENSMUSG00000007122;ENSMUSG00000007877;ENSMUSG00000017300;ENSMUSG00000018893;ENSMUSG00000020216;ENSMUSG00000027470;ENSMUSG00000030554;ENSMUSG00000030730;ENSMUSG00000031097;ENSMUSG00000040287;ENSMUSG00000053093;ENSMUSG00000061723;ENSMUSG00000062694;ENSMUSG00000064179;ENSMUSG00000091898
GO:0050881	musculoskeletal movement	BP	16	58	6.25904196171256e-18	7.60397058864244e-16	ENSMUSG00000006457;ENSMUSG00000007122;ENSMUSG00000007877;ENSMUSG00000017300;ENSMUSG00000018893;ENSMUSG00000020216;ENSMUSG00000027470;ENSMUSG00000030554;ENSMUSG00000030730;ENSMUSG00000031097;ENSMUSG00000040287;ENSMUSG00000053093;ENSMUSG00000061723;ENSMUSG00000062694;ENSMUSG00000064179;ENSMUSG00000091898
GO:0007010	cytoskeleton organization	BP	57	1293	6.39359660976024e-18	7.60397058864244e-16	ENSMUSG00000005583;ENSMUSG00000005628;ENSMUSG00000007122;ENSMUSG00000007877;ENSMUSG00000013076;ENSMUSG00000013936;ENSMUSG00000019787;ENSMUSG00000020061;ENSMUSG00000020067;ENSMUSG00000021373;ENSMUSG00000021493;ENSMUSG00000021798;ENSMUSG00000023043;ENSMUSG00000024049;ENSMUSG00000024381;ENSMUSG00000026208;ENSMUSG00000026950;ENSMUSG00000027077;ENSMUSG00000027805;ENSMUSG00000028116;ENSMUSG00000028328;…
GO:0007507	heart development	BP	39	603	8.68197941335875e-18	9.98138233222478e-16	ENSMUSG00000003865;ENSMUSG00000005583;ENSMUSG00000006221;ENSMUSG00000007877;ENSMUSG00000013936;ENSMUSG00000018893;ENSMUSG00000019848;ENSMUSG00000020061;ENSMUSG00000020644;ENSMUSG00000024049;ENSMUSG00000024803;ENSMUSG00000026418;ENSMUSG00000026603;ENSMUSG00000026950;ENSMUSG00000027470;ENSMUSG00000028273;ENSMUSG00000028348;ENSMUSG00000028949;ENSMUSG00000029156;ENSMUSG00000030470;ENSMUSG00000030592;…
GO:0055003	cardiac myofibril assembly	BP	12	24	1.71677681827127e-17	1.9100526600702e-15	ENSMUSG00000007877;ENSMUSG00000013936;ENSMUSG00000020061;ENSMUSG00000024049;ENSMUSG00000026950;ENSMUSG00000028348;ENSMUSG00000030470;ENSMUSG00000031461;ENSMUSG00000038670;ENSMUSG00000049134;ENSMUSG00000051747;ENSMUSG00000068614
GO:0060047	heart contraction	BP	24	220	2.65056407326983e-16	2.85681109022114e-14	ENSMUSG00000007097;ENSMUSG00000007877;ENSMUSG00000013936;ENSMUSG00000019787;ENSMUSG00000021699;ENSMUSG00000024381;ENSMUSG00000027488;ENSMUSG00000030470;ENSMUSG00000031097;ENSMUSG00000031791;ENSMUSG00000032366;ENSMUSG00000035296;ENSMUSG00000036570;ENSMUSG00000038239;ENSMUSG00000040118;ENSMUSG00000046480;ENSMUSG00000051747;ENSMUSG00000053093;ENSMUSG00000059741;ENSMUSG00000061816;ENSMUSG00000062694;…
GO:0003015	heart process	BP	24	229	6.6501249729628e-16	6.950388191439e-14	ENSMUSG00000007097;ENSMUSG00000007877;ENSMUSG00000013936;ENSMUSG00000019787;ENSMUSG00000021699;ENSMUSG00000024381;ENSMUSG00000027488;ENSMUSG00000030470;ENSMUSG00000031097;ENSMUSG00000031791;ENSMUSG00000032366;ENSMUSG00000035296;ENSMUSG00000036570;ENSMUSG00000038239;ENSMUSG00000040118;ENSMUSG00000046480;ENSMUSG00000051747;ENSMUSG00000053093;ENSMUSG00000059741;ENSMUSG00000061816;ENSMUSG00000062694;…
GO:0055007	cardiac muscle cell differentiation	BP	20	143	6.86773798101414e-16	6.96671420485817e-14	ENSMUSG00000005583;ENSMUSG00000007877;ENSMUSG00000013936;ENSMUSG00000020061;ENSMUSG00000024049;ENSMUSG00000026950;ENSMUSG00000027470;ENSMUSG00000028273;ENSMUSG00000028348;ENSMUSG00000029156;ENSMUSG00000030470;ENSMUSG00000031461;ENSMUSG00000031633;ENSMUSG00000038670;ENSMUSG00000049134;ENSMUSG00000051747;ENSMUSG00000051910;ENSMUSG00000052374;ENSMUSG00000062694;ENSMUSG00000068614
GO:0043500	muscle adaptation	BP	20	144	7.89080362804087e-16	7.7758233466037e-14	ENSMUSG00000001508;ENSMUSG00000005583;ENSMUSG00000006457;ENSMUSG00000006542;ENSMUSG00000007122;ENSMUSG00000007877;ENSMUSG00000022358;ENSMUSG00000022519;ENSMUSG00000026418;ENSMUSG00000028116;ENSMUSG00000028834;ENSMUSG00000031633;ENSMUSG00000031972;ENSMUSG00000032355;ENSMUSG00000053093;ENSMUSG00000057604;ENSMUSG00000062694;ENSMUSG00000064179;ENSMUSG00000068697;ENSMUSG00000091898
GO:0048644	muscle organ morphogenesis	BP	17	92	8.76491632163892e-16	8.39727677592573e-14	ENSMUSG00000007877;ENSMUSG00000013936;ENSMUSG00000020061;ENSMUSG00000024049;ENSMUSG00000024803;ENSMUSG00000026418;ENSMUSG00000027077;ENSMUSG00000027470;ENSMUSG00000031461;ENSMUSG00000032366;ENSMUSG00000035923;ENSMUSG00000038670;ENSMUSG00000051747;ENSMUSG00000053093;ENSMUSG00000059741;ENSMUSG00000068614;ENSMUSG00000091898
GO:0030240	skeletal muscle thin filament assembly	BP	9	12	9.89968462599759e-16	9.22811142569343e-14	ENSMUSG00000007877;ENSMUSG00000020061;ENSMUSG00000024049;ENSMUSG00000031461;ENSMUSG00000031972;ENSMUSG00000038670;ENSMUSG00000044086;ENSMUSG00000051747;ENSMUSG00000068614
GO:0055013	cardiac muscle cell development	BP	17	96	1.85672270780079e-15	1.68522016294867e-13	ENSMUSG00000007877;ENSMUSG00000013936;ENSMUSG00000020061;ENSMUSG00000024049;ENSMUSG00000026950;ENSMUSG00000028273;ENSMUSG00000028348;ENSMUSG00000029156;ENSMUSG00000030470;ENSMUSG00000031461;ENSMUSG00000031633;ENSMUSG00000038670;ENSMUSG00000049134;ENSMUSG00000051747;ENSMUSG00000052374;ENSMUSG00000062694;ENSMUSG00000068614
GO:0014866	skeletal myofibril assembly	BP	9	13	3.18373197155859e-15	2.81556194100143e-13	ENSMUSG00000007877;ENSMUSG00000020061;ENSMUSG00000024049;ENSMUSG00000031461;ENSMUSG00000031972;ENSMUSG00000038670;ENSMUSG00000044086;ENSMUSG00000051747;ENSMUSG00000068614
GO:0060415	muscle tissue morphogenesis	BP	16	84	3.78564941602534e-15	3.26417620896785e-13	ENSMUSG00000007877;ENSMUSG00000013936;ENSMUSG00000020061;ENSMUSG00000024049;ENSMUSG00000024803;ENSMUSG00000026418;ENSMUSG00000027470;ENSMUSG00000031461;ENSMUSG00000032366;ENSMUSG00000035923;ENSMUSG00000038670;ENSMUSG00000051747;ENSMUSG00000053093;ENSMUSG00000059741;ENSMUSG00000068614;ENSMUSG00000091898
GO:0055006	cardiac cell development	BP	17	102	5.36123405823317e-15	4.50997469923078e-13	ENSMUSG00000007877;ENSMUSG00000013936;ENSMUSG00000020061;ENSMUSG00000024049;ENSMUSG00000026950;ENSMUSG00000028273;ENSMUSG00000028348;ENSMUSG00000029156;ENSMUSG00000030470;ENSMUSG00000031461;ENSMUSG00000031633;ENSMUSG00000038670;ENSMUSG00000049134;ENSMUSG00000051747;ENSMUSG00000052374;ENSMUSG00000062694;ENSMUSG00000068614
GO:0055008	cardiac muscle tissue morphogenesis	BP	15	72	6.78761706113789e-15	5.57392648663443e-13	ENSMUSG00000007877;ENSMUSG00000013936;ENSMUSG00000020061;ENSMUSG00000024049;ENSMUSG00000024803;ENSMUSG00000026418;ENSMUSG00000027470;ENSMUSG00000031461;ENSMUSG00000032366;ENSMUSG00000038670;ENSMUSG00000051747;ENSMUSG00000053093;ENSMUSG00000059741;ENSMUSG00000068614;ENSMUSG00000091898
GO:0006937	regulation of muscle contraction	BP	20	161	7.14242927814642e-15	5.7288926930993e-13	ENSMUSG00000006457;ENSMUSG00000007097;ENSMUSG00000007122;ENSMUSG00000017300;ENSMUSG00000021699;ENSMUSG00000024381;ENSMUSG00000026418;ENSMUSG00000027470;ENSMUSG00000030592;ENSMUSG00000030730;ENSMUSG00000031097;ENSMUSG00000031791;ENSMUSG00000036570;ENSMUSG00000036854;ENSMUSG00000053093;ENSMUSG00000059741;ENSMUSG00000061723;ENSMUSG00000062694;ENSMUSG00000064179;ENSMUSG00000091898
GO:0032989	cellular component morphogenesis	BP	48	1120	1.22182211013692e-14	9.57741922241415e-13	ENSMUSG00000005583;ENSMUSG00000005628;ENSMUSG00000007122;ENSMUSG00000007877;ENSMUSG00000013936;ENSMUSG00000020061;ENSMUSG00000020067;ENSMUSG00000020644;ENSMUSG00000021270;ENSMUSG00000021373;ENSMUSG00000021702;ENSMUSG00000021798;ENSMUSG00000024049;ENSMUSG00000024471;ENSMUSG00000024924;ENSMUSG00000026950;ENSMUSG00000028116;ENSMUSG00000028273;ENSMUSG00000028328;ENSMUSG00000028348;ENSMUSG00000028832;…
GO:0035051	cardiocyte differentiation	BP	20	177	4.49647170494889e-14	3.44629575785972e-12	ENSMUSG00000005583;ENSMUSG00000007877;ENSMUSG00000013936;ENSMUSG00000020061;ENSMUSG00000024049;ENSMUSG00000026950;ENSMUSG00000027470;ENSMUSG00000028273;ENSMUSG00000028348;ENSMUSG00000029156;ENSMUSG00000030470;ENSMUSG00000031461;ENSMUSG00000031633;ENSMUSG00000038670;ENSMUSG00000049134;ENSMUSG00000051747;ENSMUSG00000051910;ENSMUSG00000052374;ENSMUSG00000062694;ENSMUSG00000068614
GO:0009888	tissue development	BP	62	1879	1.42564298901985e-13	1.06892231937597e-11	ENSMUSG00000001508;ENSMUSG00000005583;ENSMUSG00000006457;ENSMUSG00000007122;ENSMUSG00000007877;ENSMUSG00000008658;ENSMUSG00000013936;ENSMUSG00000019848;ENSMUSG00000020061;ENSMUSG00000020644;ENSMUSG00000021200;ENSMUSG00000021699;ENSMUSG00000024049;ENSMUSG00000024803;ENSMUSG00000025172;ENSMUSG00000026418;ENSMUSG00000026950;ENSMUSG00000027470;ENSMUSG00000028116;ENSMUSG00000028273;ENSMUSG00000028328;…
GO:0006091	generation of precursor metabolites and energy	BP	28	419	2.30308557833451e-13	1.69007279993101e-11	ENSMUSG00000000628;ENSMUSG00000001891;ENSMUSG00000003865;ENSMUSG00000006457;ENSMUSG00000006542;ENSMUSG00000011752;ENSMUSG00000019528;ENSMUSG00000020475;ENSMUSG00000025488;ENSMUSG00000025537;ENSMUSG00000025791;ENSMUSG00000027010;ENSMUSG00000028518;ENSMUSG00000030695;ENSMUSG00000030785;ENSMUSG00000031782;ENSMUSG00000032279;ENSMUSG00000032648;ENSMUSG00000033065;ENSMUSG00000033400;ENSMUSG00000034055;…
GO:0003010	voluntary skeletal muscle contraction	BP	7	8	2.68706434976697e-13	1.89136427394822e-11	ENSMUSG00000006457;ENSMUSG00000018893;ENSMUSG00000027470;ENSMUSG00000030554;ENSMUSG00000030730;ENSMUSG00000053093;ENSMUSG00000064179
GO:0014721	twitch skeletal muscle contraction	BP	7	8	2.68706434976697e-13	1.89136427394822e-11	ENSMUSG00000006457;ENSMUSG00000018893;ENSMUSG00000027470;ENSMUSG00000030554;ENSMUSG00000030730;ENSMUSG00000053093;ENSMUSG00000064179
GO:0007015	actin filament organization	BP	27	395	3.70672018328027e-13	2.55689558242673e-11	ENSMUSG00000005628;ENSMUSG00000007877;ENSMUSG00000020061;ENSMUSG00000021373;ENSMUSG00000024049;ENSMUSG00000024381;ENSMUSG00000026950;ENSMUSG00000027805;ENSMUSG00000028328;ENSMUSG00000028464;ENSMUSG00000028832;ENSMUSG00000029683;ENSMUSG00000031461;ENSMUSG00000031636;ENSMUSG00000031972;ENSMUSG00000032366;ENSMUSG00000038670;ENSMUSG00000039376;ENSMUSG00000044086;ENSMUSG00000049134;ENSMUSG00000050315;…
GO:0070925	organelle assembly	BP	37	771	7.13592740140332e-13	4.8258458053804e-11	ENSMUSG00000002500;ENSMUSG00000005583;ENSMUSG00000005628;ENSMUSG00000007122;ENSMUSG00000007877;ENSMUSG00000013936;ENSMUSG00000020061;ENSMUSG00000020067;ENSMUSG00000021798;ENSMUSG00000024049;ENSMUSG00000026950;ENSMUSG00000028116;ENSMUSG00000028328;ENSMUSG00000028348;ENSMUSG00000028518;ENSMUSG00000029392;ENSMUSG00000029683;ENSMUSG00000030470;ENSMUSG00000031461;ENSMUSG00000031972;ENSMUSG00000032366;…
GO:0043502	regulation of muscle adaptation	BP	16	117	8.38170551217592e-13	5.55932736759514e-11	ENSMUSG00000001508;ENSMUSG00000005583;ENSMUSG00000006457;ENSMUSG00000006542;ENSMUSG00000007122;ENSMUSG00000022358;ENSMUSG00000022519;ENSMUSG00000026418;ENSMUSG00000028834;ENSMUSG00000031633;ENSMUSG00000032355;ENSMUSG00000053093;ENSMUSG00000057604;ENSMUSG00000062694;ENSMUSG00000064179;ENSMUSG00000091898
GO:0048646	anatomical structure formation involved in morphogenesis	BP	44	1123	3.88164068884435e-12	2.52599598789135e-10	ENSMUSG00000000628;ENSMUSG00000005583;ENSMUSG00000005628;ENSMUSG00000007122;ENSMUSG00000007877;ENSMUSG00000013076;ENSMUSG00000013936;ENSMUSG00000020061;ENSMUSG00000020067;ENSMUSG00000020326;ENSMUSG00000021702;ENSMUSG00000021798;ENSMUSG00000024049;ENSMUSG00000026950;ENSMUSG00000028116;ENSMUSG00000028328;ENSMUSG00000028348;ENSMUSG00000028949;ENSMUSG00000029683;ENSMUSG00000030470;ENSMUSG00000031250;…
GO:0072359	circulatory system development	BP	44	1126	4.24253321228141e-12	2.70972167577011e-10	ENSMUSG00000000628;ENSMUSG00000003865;ENSMUSG00000005583;ENSMUSG00000006221;ENSMUSG00000007877;ENSMUSG00000013076;ENSMUSG00000013936;ENSMUSG00000018893;ENSMUSG00000019848;ENSMUSG00000020061;ENSMUSG00000020644;ENSMUSG00000021702;ENSMUSG00000024049;ENSMUSG00000024803;ENSMUSG00000026418;ENSMUSG00000026603;ENSMUSG00000026950;ENSMUSG00000027470;ENSMUSG00000028273;ENSMUSG00000028348;ENSMUSG00000028949;…
GO:0003007	heart morphogenesis	BP	21	253	4.46921771973848e-12	2.80260580279601e-10	ENSMUSG00000005583;ENSMUSG00000007877;ENSMUSG00000013936;ENSMUSG00000020061;ENSMUSG00000020644;ENSMUSG00000024049;ENSMUSG00000024803;ENSMUSG00000026418;ENSMUSG00000027470;ENSMUSG00000028949;ENSMUSG00000030592;ENSMUSG00000031461;ENSMUSG00000032366;ENSMUSG00000038670;ENSMUSG00000039376;ENSMUSG00000051747;ENSMUSG00000053093;ENSMUSG00000059741;ENSMUSG00000062694;ENSMUSG00000068614;ENSMUSG00000091898
GO:0005977	glycogen metabolic process	BP	13	76	6.46070002652549e-12	3.84188868818731e-10	ENSMUSG00000001891;ENSMUSG00000003865;ENSMUSG00000006542;ENSMUSG00000019528;ENSMUSG00000025537;ENSMUSG00000025791;ENSMUSG00000032648;ENSMUSG00000033065;ENSMUSG00000033400;ENSMUSG00000034055;ENSMUSG00000036879;ENSMUSG00000055980;ENSMUSG00000067279
GO:0006073	cellular glucan metabolic process	BP	13	76	6.46070002652549e-12	3.84188868818731e-10	ENSMUSG00000001891;ENSMUSG00000003865;ENSMUSG00000006542;ENSMUSG00000019528;ENSMUSG00000025537;ENSMUSG00000025791;ENSMUSG00000032648;ENSMUSG00000033065;ENSMUSG00000033400;ENSMUSG00000034055;ENSMUSG00000036879;ENSMUSG00000055980;ENSMUSG00000067279
GO:0044042	glucan metabolic process	BP	13	76	6.46070002652549e-12	3.84188868818731e-10	ENSMUSG00000001891;ENSMUSG00000003865;ENSMUSG00000006542;ENSMUSG00000019528;ENSMUSG00000025537;ENSMUSG00000025791;ENSMUSG00000032648;ENSMUSG00000033065;ENSMUSG00000033400;ENSMUSG00000034055;ENSMUSG00000036879;ENSMUSG00000055980;ENSMUSG00000067279
GO:0070252	actin-mediated cell contraction	BP	14	94	7.02811616828737e-12	4.10846994312257e-10	ENSMUSG00000007097;ENSMUSG00000021699;ENSMUSG00000024381;ENSMUSG00000027470;ENSMUSG00000027488;ENSMUSG00000032366;ENSMUSG00000033196;ENSMUSG00000036570;ENSMUSG00000040118;ENSMUSG00000046480;ENSMUSG00000053093;ENSMUSG00000062694;ENSMUSG00000068614;ENSMUSG00000091898
GO:0014888	striated muscle adaptation	BP	12	61	7.45650163435045e-12	4.28624568947912e-10	ENSMUSG00000005583;ENSMUSG00000006457;ENSMUSG00000007877;ENSMUSG00000026418;ENSMUSG00000028116;ENSMUSG00000028834;ENSMUSG00000031972;ENSMUSG00000032355;ENSMUSG00000053093;ENSMUSG00000064179;ENSMUSG00000068697;ENSMUSG00000091898
GO:0043501	skeletal muscle adaptation	BP	9	27	1.80129842020146e-11	1.01847184447128e-09	ENSMUSG00000006457;ENSMUSG00000026418;ENSMUSG00000028116;ENSMUSG00000028834;ENSMUSG00000031972;ENSMUSG00000053093;ENSMUSG00000064179;ENSMUSG00000068697;ENSMUSG00000091898
GO:0003008	system process	BP	75	2871	2.65677565934235e-11	1.47793858855996e-09	ENSMUSG00000001508;ENSMUSG00000005583;ENSMUSG00000005628;ENSMUSG00000006373;ENSMUSG00000006457;ENSMUSG00000006542;ENSMUSG00000007097;ENSMUSG00000007122;ENSMUSG00000007877;ENSMUSG00000008658;ENSMUSG00000013936;ENSMUSG00000017300;ENSMUSG00000018893;ENSMUSG00000019787;ENSMUSG00000020061;ENSMUSG00000020216;ENSMUSG00000020475;ENSMUSG00000020644;ENSMUSG00000021699;ENSMUSG00000022270;ENSMUSG00000022358;…
GO:0008015	blood circulation	BP	27	479	3.26770762321434e-11	1.78894025277242e-09	ENSMUSG00000007097;ENSMUSG00000007877;ENSMUSG00000013936;ENSMUSG00000019787;ENSMUSG00000020644;ENSMUSG00000021699;ENSMUSG00000024381;ENSMUSG00000027077;ENSMUSG00000027488;ENSMUSG00000030470;ENSMUSG00000031097;ENSMUSG00000031791;ENSMUSG00000032366;ENSMUSG00000035296;ENSMUSG00000036570;ENSMUSG00000038239;ENSMUSG00000040118;ENSMUSG00000046480;ENSMUSG00000051747;ENSMUSG00000053093;ENSMUSG00000059741;…
GO:0048856	anatomical structure development	BP	118	5742	3.97977914131961e-11	2.14472785287677e-09	ENSMUSG00000000628;ENSMUSG00000001508;ENSMUSG00000003865;ENSMUSG00000004558;ENSMUSG00000004939;ENSMUSG00000005583;ENSMUSG00000005628;ENSMUSG00000005716;ENSMUSG00000006221;ENSMUSG00000006457;ENSMUSG00000007122;ENSMUSG00000007877;ENSMUSG00000008658;ENSMUSG00000013076;ENSMUSG00000013936;ENSMUSG00000018845;ENSMUSG00000018893;ENSMUSG00000019848;ENSMUSG00000020061;ENSMUSG00000020067;ENSMUSG00000020326;…
GO:0034762	regulation of transmembrane transport	BP	29	561	4.66890772706353e-11	2.47739426932955e-09	ENSMUSG00000000628;ENSMUSG00000005583;ENSMUSG00000007097;ENSMUSG00000007122;ENSMUSG00000019787;ENSMUSG00000020216;ENSMUSG00000020722;ENSMUSG00000021699;ENSMUSG00000023092;ENSMUSG00000024381;ENSMUSG00000026407;ENSMUSG00000026817;ENSMUSG00000027488;ENSMUSG00000030401;ENSMUSG00000030654;ENSMUSG00000031633;ENSMUSG00000031791;ENSMUSG00000033044;ENSMUSG00000036570;ENSMUSG00000038201;ENSMUSG00000040118;…
GO:0003013	circulatory system process	BP	27	489	5.21481286648262e-11	2.72513478431796e-09	ENSMUSG00000007097;ENSMUSG00000007877;ENSMUSG00000013936;ENSMUSG00000019787;ENSMUSG00000020644;ENSMUSG00000021699;ENSMUSG00000024381;ENSMUSG00000027077;ENSMUSG00000027488;ENSMUSG00000030470;ENSMUSG00000031097;ENSMUSG00000031791;ENSMUSG00000032366;ENSMUSG00000035296;ENSMUSG00000036570;ENSMUSG00000038239;ENSMUSG00000040118;ENSMUSG00000046480;ENSMUSG00000051747;ENSMUSG00000053093;ENSMUSG00000059741;…
GO:0030241	skeletal muscle myosin thick filament assembly	BP	6	8	7.91251551624411e-11	3.98025789412208e-09	ENSMUSG00000007877;ENSMUSG00000020061;ENSMUSG00000024049;ENSMUSG00000031461;ENSMUSG00000038670;ENSMUSG00000051747
GO:0071688	striated muscle myosin thick filament assembly	BP	6	8	7.91251551624411e-11	3.98025789412208e-09	ENSMUSG00000007877;ENSMUSG00000020061;ENSMUSG00000024049;ENSMUSG00000031461;ENSMUSG00000038670;ENSMUSG00000051747
GO:0006942	regulation of striated muscle contraction	BP	13	92	7.96282385312912e-11	3.98025789412208e-09	ENSMUSG00000006457;ENSMUSG00000007097;ENSMUSG00000007122;ENSMUSG00000021699;ENSMUSG00000024381;ENSMUSG00000027470;ENSMUSG00000030730;ENSMUSG00000031791;ENSMUSG00000036570;ENSMUSG00000053093;ENSMUSG00000059741;ENSMUSG00000061723;ENSMUSG00000062694
GO:0048741	skeletal muscle fiber development	BP	9	32	1.02283587236666e-10	5.03965846256089e-09	ENSMUSG00000006457;ENSMUSG00000030592;ENSMUSG00000031972;ENSMUSG00000035923;ENSMUSG00000040287;ENSMUSG00000044086;ENSMUSG00000046312;ENSMUSG00000074001;ENSMUSG00000075307
GO:0009653	anatomical structure morphogenesis	BP	69	2596	1.05559883904309e-10	5.12783154346423e-09	ENSMUSG00000000628;ENSMUSG00000005583;ENSMUSG00000005628;ENSMUSG00000006457;ENSMUSG00000007122;ENSMUSG00000007877;ENSMUSG00000013076;ENSMUSG00000013936;ENSMUSG00000020061;ENSMUSG00000020067;ENSMUSG00000020326;ENSMUSG00000020644;ENSMUSG00000021270;ENSMUSG00000021373;ENSMUSG00000021702;ENSMUSG00000021798;ENSMUSG00000022484;ENSMUSG00000024049;ENSMUSG00000024471;ENSMUSG00000024803;ENSMUSG00000024924;…
GO:0048513	animal organ development	BP	83	3463	1.25527659916778e-10	6.0131235979579e-09	ENSMUSG00000000628;ENSMUSG00000003865;ENSMUSG00000005583;ENSMUSG00000005716;ENSMUSG00000006221;ENSMUSG00000006457;ENSMUSG00000007122;ENSMUSG00000007877;ENSMUSG00000008658;ENSMUSG00000013936;ENSMUSG00000018845;ENSMUSG00000018893;ENSMUSG00000019848;ENSMUSG00000020061;ENSMUSG00000020593;ENSMUSG00000020644;ENSMUSG00000021200;ENSMUSG00000021270;ENSMUSG00000022484;ENSMUSG00000024049;ENSMUSG00000024803;…
GO:0014902	myotube differentiation	BP	14	116	1.29051159568413e-10	6.01483039664132e-09	ENSMUSG00000005583;ENSMUSG00000006457;ENSMUSG00000025172;ENSMUSG00000030470;ENSMUSG00000030592;ENSMUSG00000031972;ENSMUSG00000035923;ENSMUSG00000038132;ENSMUSG00000040287;ENSMUSG00000044086;ENSMUSG00000046312;ENSMUSG00000062694;ENSMUSG00000074001;ENSMUSG00000075307
GO:0030048	actin filament-based movement	BP	14	116	1.29051159568413e-10	6.01483039664132e-09	ENSMUSG00000007097;ENSMUSG00000021699;ENSMUSG00000024381;ENSMUSG00000027470;ENSMUSG00000027488;ENSMUSG00000032366;ENSMUSG00000033196;ENSMUSG00000036570;ENSMUSG00000040118;ENSMUSG00000046480;ENSMUSG00000053093;ENSMUSG00000062694;ENSMUSG00000068614;ENSMUSG00000091898
GO:0006112	energy reserve metabolic process	BP	13	96	1.37933956957175e-10	6.31576752832101e-09	ENSMUSG00000001891;ENSMUSG00000003865;ENSMUSG00000006542;ENSMUSG00000019528;ENSMUSG00000025537;ENSMUSG00000025791;ENSMUSG00000032648;ENSMUSG00000033065;ENSMUSG00000033400;ENSMUSG00000034055;ENSMUSG00000036879;ENSMUSG00000055980;ENSMUSG00000067279
GO:0070296	sarcoplasmic reticulum calcium ion transport	BP	9	33	1.39170290563177e-10	6.31576752832101e-09	ENSMUSG00000007122;ENSMUSG00000019787;ENSMUSG00000020722;ENSMUSG00000021699;ENSMUSG00000030592;ENSMUSG00000030730;ENSMUSG00000031791;ENSMUSG00000033044;ENSMUSG00000038239
GO:0044264	cellular polysaccharide metabolic process	BP	13	98	1.79764526466338e-10	8.05205002314807e-09	ENSMUSG00000001891;ENSMUSG00000003865;ENSMUSG00000006542;ENSMUSG00000019528;ENSMUSG00000025537;ENSMUSG00000025791;ENSMUSG00000032648;ENSMUSG00000033065;ENSMUSG00000033400;ENSMUSG00000034055;ENSMUSG00000036879;ENSMUSG00000055980;ENSMUSG00000067279
GO:0031034	myosin filament assembly	BP	6	9	2.34981907981097e-10	1.03904179567539e-08	ENSMUSG00000007877;ENSMUSG00000020061;ENSMUSG00000024049;ENSMUSG00000031461;ENSMUSG00000038670;ENSMUSG00000051747
GO:0032502	developmental process	BP	122	6199	2.71956822564294e-10	1.18731529243576e-08	ENSMUSG00000000628;ENSMUSG00000001508;ENSMUSG00000003865;ENSMUSG00000004558;ENSMUSG00000004939;ENSMUSG00000005583;ENSMUSG00000005628;ENSMUSG00000005716;ENSMUSG00000006221;ENSMUSG00000006457;ENSMUSG00000007122;ENSMUSG00000007877;ENSMUSG00000008658;ENSMUSG00000013076;ENSMUSG00000013936;ENSMUSG00000015568;ENSMUSG00000018566;ENSMUSG00000018845;ENSMUSG00000018893;ENSMUSG00000019848;ENSMUSG00000020061;…
GO:0014904	myotube cell development	BP	9	36	3.29180743507665e-10	1.41918048044742e-08	ENSMUSG00000006457;ENSMUSG00000030592;ENSMUSG00000031972;ENSMUSG00000035923;ENSMUSG00000040287;ENSMUSG00000044086;ENSMUSG00000046312;ENSMUSG00000074001;ENSMUSG00000075307
GO:0015980	energy derivation by oxidation of organic compounds	BP	19	262	4.87404510598739e-10	2.07538044080871e-08	ENSMUSG00000001891;ENSMUSG00000003865;ENSMUSG00000006457;ENSMUSG00000006542;ENSMUSG00000019528;ENSMUSG00000025537;ENSMUSG00000025791;ENSMUSG00000027010;ENSMUSG00000030785;ENSMUSG00000031782;ENSMUSG00000032279;ENSMUSG00000032648;ENSMUSG00000033065;ENSMUSG00000033400;ENSMUSG00000034055;ENSMUSG00000036879;ENSMUSG00000055980;ENSMUSG00000063229;ENSMUSG00000067279
GO:0032970	regulation of actin filament-based process	BP	23	395	5.40039518235998e-10	2.27145890048287e-08	ENSMUSG00000005583;ENSMUSG00000005628;ENSMUSG00000007097;ENSMUSG00000021699;ENSMUSG00000024381;ENSMUSG00000026950;ENSMUSG00000027470;ENSMUSG00000027805;ENSMUSG00000028328;ENSMUSG00000028832;ENSMUSG00000029683;ENSMUSG00000030470;ENSMUSG00000032366;ENSMUSG00000036570;ENSMUSG00000039376;ENSMUSG00000044086;ENSMUSG00000050315;ENSMUSG00000052374;ENSMUSG00000056201;ENSMUSG00000062694;ENSMUSG00000062929;…
GO:0009167	purine ribonucleoside monophosphate metabolic process	BP	19	264	5.54116253263607e-10	2.30258669579058e-08	ENSMUSG00000000628;ENSMUSG00000006457;ENSMUSG00000006542;ENSMUSG00000007097;ENSMUSG00000011148;ENSMUSG00000011752;ENSMUSG00000020475;ENSMUSG00000026817;ENSMUSG00000027010;ENSMUSG00000028518;ENSMUSG00000030695;ENSMUSG00000030785;ENSMUSG00000031782;ENSMUSG00000033065;ENSMUSG00000053093;ENSMUSG00000060600;ENSMUSG00000063229;ENSMUSG00000070385;ENSMUSG00000074218
GO:0009126	purine nucleoside monophosphate metabolic process	BP	19	265	5.90561836240796e-10	2.4248187776125e-08	ENSMUSG00000000628;ENSMUSG00000006457;ENSMUSG00000006542;ENSMUSG00000007097;ENSMUSG00000011148;ENSMUSG00000011752;ENSMUSG00000020475;ENSMUSG00000026817;ENSMUSG00000027010;ENSMUSG00000028518;ENSMUSG00000030695;ENSMUSG00000030785;ENSMUSG00000031782;ENSMUSG00000033065;ENSMUSG00000053093;ENSMUSG00000060600;ENSMUSG00000063229;ENSMUSG00000070385;ENSMUSG00000074218
GO:0044262	cellular carbohydrate metabolic process	BP	20	297	6.19326678641309e-10	2.51300907603985e-08	ENSMUSG00000000628;ENSMUSG00000001891;ENSMUSG00000003865;ENSMUSG00000006457;ENSMUSG00000006542;ENSMUSG00000011752;ENSMUSG00000019528;ENSMUSG00000019577;ENSMUSG00000021456;ENSMUSG00000025537;ENSMUSG00000025791;ENSMUSG00000027010;ENSMUSG00000032648;ENSMUSG00000033065;ENSMUSG00000033400;ENSMUSG00000034055;ENSMUSG00000036879;ENSMUSG00000038967;ENSMUSG00000055980;ENSMUSG00000067279
GO:0034765	regulation of ion transmembrane transport	BP	25	471	6.38583134830177e-10	2.56101538608056e-08	ENSMUSG00000005583;ENSMUSG00000007097;ENSMUSG00000007122;ENSMUSG00000019787;ENSMUSG00000020216;ENSMUSG00000020722;ENSMUSG00000021699;ENSMUSG00000023092;ENSMUSG00000024381;ENSMUSG00000026407;ENSMUSG00000027488;ENSMUSG00000030654;ENSMUSG00000031633;ENSMUSG00000031791;ENSMUSG00000033044;ENSMUSG00000036570;ENSMUSG00000038201;ENSMUSG00000040118;ENSMUSG00000040287;ENSMUSG00000046480;ENSMUSG00000052374;…
GO:0006090	pyruvate metabolic process	BP	13	109	6.95555075149534e-10	2.75743615424223e-08	ENSMUSG00000000628;ENSMUSG00000006457;ENSMUSG00000006542;ENSMUSG00000011752;ENSMUSG00000019577;ENSMUSG00000020475;ENSMUSG00000027010;ENSMUSG00000028518;ENSMUSG00000030695;ENSMUSG00000033065;ENSMUSG00000038967;ENSMUSG00000060600;ENSMUSG00000063229
GO:0005976	polysaccharide metabolic process	BP	13	110	7.80405221588468e-10	3.05865637415753e-08	ENSMUSG00000001891;ENSMUSG00000003865;ENSMUSG00000006542;ENSMUSG00000019528;ENSMUSG00000025537;ENSMUSG00000025791;ENSMUSG00000032648;ENSMUSG00000033065;ENSMUSG00000033400;ENSMUSG00000034055;ENSMUSG00000036879;ENSMUSG00000055980;ENSMUSG00000067279
GO:0046031	ADP metabolic process	BP	12	90	8.60951609381251e-10	3.33642932669206e-08	ENSMUSG00000000628;ENSMUSG00000006457;ENSMUSG00000006542;ENSMUSG00000011752;ENSMUSG00000020475;ENSMUSG00000026817;ENSMUSG00000027010;ENSMUSG00000028518;ENSMUSG00000030695;ENSMUSG00000033065;ENSMUSG00000060600;ENSMUSG00000063229
GO:0009161	ribonucleoside monophosphate metabolic process	BP	19	276	1.16804764077834e-09	4.476218125605e-08	ENSMUSG00000000628;ENSMUSG00000006457;ENSMUSG00000006542;ENSMUSG00000007097;ENSMUSG00000011148;ENSMUSG00000011752;ENSMUSG00000020475;ENSMUSG00000026817;ENSMUSG00000027010;ENSMUSG00000028518;ENSMUSG00000030695;ENSMUSG00000030785;ENSMUSG00000031782;ENSMUSG00000033065;ENSMUSG00000053093;ENSMUSG00000060600;ENSMUSG00000063229;ENSMUSG00000070385;ENSMUSG00000074218
GO:1904062	regulation of cation transmembrane transport	BP	21	342	1.2158602239013e-09	4.60824385959954e-08	ENSMUSG00000005583;ENSMUSG00000007097;ENSMUSG00000007122;ENSMUSG00000019787;ENSMUSG00000020216;ENSMUSG00000020722;ENSMUSG00000021699;ENSMUSG00000023092;ENSMUSG00000024381;ENSMUSG00000027488;ENSMUSG00000031633;ENSMUSG00000031791;ENSMUSG00000033044;ENSMUSG00000036570;ENSMUSG00000040118;ENSMUSG00000040287;ENSMUSG00000046480;ENSMUSG00000052374;ENSMUSG00000056201;ENSMUSG00000062694;ENSMUSG00000079110
GO:0031033	myosin filament organization	BP	6	11	1.26647492118292e-09	4.74790435126076e-08	ENSMUSG00000007877;ENSMUSG00000020061;ENSMUSG00000024049;ENSMUSG00000031461;ENSMUSG00000038670;ENSMUSG00000051747
GO:0098662	inorganic cation transmembrane transport	BP	31	735	1.44853421034054e-09	5.37203708759626e-08	ENSMUSG00000007097;ENSMUSG00000007122;ENSMUSG00000019787;ENSMUSG00000020216;ENSMUSG00000020722;ENSMUSG00000021699;ENSMUSG00000023092;ENSMUSG00000024381;ENSMUSG00000025488;ENSMUSG00000026407;ENSMUSG00000027010;ENSMUSG00000027488;ENSMUSG00000030249;ENSMUSG00000030592;ENSMUSG00000030730;ENSMUSG00000030785;ENSMUSG00000031633;ENSMUSG00000031791;ENSMUSG00000033044;ENSMUSG00000036570;ENSMUSG00000038201;…
GO:0098655	cation transmembrane transport	BP	33	829	1.74523658302251e-09	6.40353295196238e-08	ENSMUSG00000005583;ENSMUSG00000007097;ENSMUSG00000007122;ENSMUSG00000019787;ENSMUSG00000020216;ENSMUSG00000020722;ENSMUSG00000021699;ENSMUSG00000023092;ENSMUSG00000024381;ENSMUSG00000025488;ENSMUSG00000026407;ENSMUSG00000027010;ENSMUSG00000027488;ENSMUSG00000030249;ENSMUSG00000030592;ENSMUSG00000030730;ENSMUSG00000030785;ENSMUSG00000031633;ENSMUSG00000031791;ENSMUSG00000033044;ENSMUSG00000036570;…
GO:0032501	multicellular organismal process	BP	145	8148	1.90908343819446e-09	6.93097766140284e-08	ENSMUSG00000000628;ENSMUSG00000001508;ENSMUSG00000003865;ENSMUSG00000004558;ENSMUSG00000005583;ENSMUSG00000005628;ENSMUSG00000005716;ENSMUSG00000006221;ENSMUSG00000006373;ENSMUSG00000006457;ENSMUSG00000006542;ENSMUSG00000007097;ENSMUSG00000007122;ENSMUSG00000007877;ENSMUSG00000008658;ENSMUSG00000013076;ENSMUSG00000013936;ENSMUSG00000015568;ENSMUSG00000017300;ENSMUSG00000018845;ENSMUSG00000018893;…
GO:0014874	response to stimulus involved in regulation of muscle adaptation	BP	7	20	2.30100830309933e-09	8.08806477154694e-08	ENSMUSG00000001508;ENSMUSG00000006457;ENSMUSG00000006542;ENSMUSG00000007122;ENSMUSG00000022358;ENSMUSG00000022519;ENSMUSG00000028834
GO:0035994	response to muscle stretch	BP	7	20	2.30100830309933e-09	8.08806477154694e-08	ENSMUSG00000007877;ENSMUSG00000024803;ENSMUSG00000025172;ENSMUSG00000030470;ENSMUSG00000051747;ENSMUSG00000062694;ENSMUSG00000067653
GO:0016052	carbohydrate catabolic process	BP	14	144	2.32702624963241e-09	8.08806477154694e-08	ENSMUSG00000000628;ENSMUSG00000006457;ENSMUSG00000006542;ENSMUSG00000011752;ENSMUSG00000020475;ENSMUSG00000025791;ENSMUSG00000027010;ENSMUSG00000028518;ENSMUSG00000030695;ENSMUSG00000032648;ENSMUSG00000033065;ENSMUSG00000033400;ENSMUSG00000060600;ENSMUSG00000063229
GO:0009135	purine nucleoside diphosphate metabolic process	BP	12	98	2.34504632402057e-09	8.08806477154694e-08	ENSMUSG00000000628;ENSMUSG00000006457;ENSMUSG00000006542;ENSMUSG00000011752;ENSMUSG00000020475;ENSMUSG00000026817;ENSMUSG00000027010;ENSMUSG00000028518;ENSMUSG00000030695;ENSMUSG00000033065;ENSMUSG00000060600;ENSMUSG00000063229
GO:0009179	purine ribonucleoside diphosphate metabolic process	BP	12	98	2.34504632402057e-09	8.08806477154694e-08	ENSMUSG00000000628;ENSMUSG00000006457;ENSMUSG00000006542;ENSMUSG00000011752;ENSMUSG00000020475;ENSMUSG00000026817;ENSMUSG00000027010;ENSMUSG00000028518;ENSMUSG00000030695;ENSMUSG00000033065;ENSMUSG00000060600;ENSMUSG00000063229
GO:0072521	purine-containing compound metabolic process	BP	25	505	2.65469228656823e-09	9.06537989739984e-08	ENSMUSG00000000253;ENSMUSG00000000628;ENSMUSG00000006457;ENSMUSG00000006542;ENSMUSG00000007097;ENSMUSG00000011148;ENSMUSG00000011752;ENSMUSG00000019577;ENSMUSG00000020475;ENSMUSG00000021699;ENSMUSG00000026817;ENSMUSG00000027010;ENSMUSG00000028518;ENSMUSG00000030695;ENSMUSG00000030785;ENSMUSG00000031782;ENSMUSG00000033065;ENSMUSG00000036278;ENSMUSG00000038967;ENSMUSG00000053093;ENSMUSG00000060600;…
GO:0048468	cell development	BP	61	2322	2.86045858238892e-09	9.67227612809745e-08	ENSMUSG00000005583;ENSMUSG00000005628;ENSMUSG00000006457;ENSMUSG00000007122;ENSMUSG00000007877;ENSMUSG00000013936;ENSMUSG00000020061;ENSMUSG00000020067;ENSMUSG00000020644;ENSMUSG00000021270;ENSMUSG00000021699;ENSMUSG00000021702;ENSMUSG00000021798;ENSMUSG00000024049;ENSMUSG00000024381;ENSMUSG00000024471;ENSMUSG00000024803;ENSMUSG00000024924;ENSMUSG00000026950;ENSMUSG00000028116;ENSMUSG00000028273;…
GO:0055086	nucleobase-containing small molecule metabolic process	BP	29	671	2.96270008482723e-09	9.92073067239719e-08	ENSMUSG00000000253;ENSMUSG00000000628;ENSMUSG00000001891;ENSMUSG00000004939;ENSMUSG00000006457;ENSMUSG00000006542;ENSMUSG00000007097;ENSMUSG00000011148;ENSMUSG00000011752;ENSMUSG00000019577;ENSMUSG00000020475;ENSMUSG00000021699;ENSMUSG00000026817;ENSMUSG00000027010;ENSMUSG00000028518;ENSMUSG00000030695;ENSMUSG00000030785;ENSMUSG00000031782;ENSMUSG00000032279;ENSMUSG00000033065;ENSMUSG00000036278;…
GO:0009150	purine ribonucleotide metabolic process	BP	23	434	3.29732873115956e-09	1.09350834555474e-07	ENSMUSG00000000253;ENSMUSG00000000628;ENSMUSG00000006457;ENSMUSG00000006542;ENSMUSG00000007097;ENSMUSG00000011148;ENSMUSG00000011752;ENSMUSG00000019577;ENSMUSG00000020475;ENSMUSG00000021699;ENSMUSG00000026817;ENSMUSG00000027010;ENSMUSG00000028518;ENSMUSG00000030695;ENSMUSG00000030785;ENSMUSG00000031782;ENSMUSG00000033065;ENSMUSG00000038967;ENSMUSG00000053093;ENSMUSG00000060600;ENSMUSG00000063229;…
GO:0009185	ribonucleoside diphosphate metabolic process	BP	12	101	3.33314946060762e-09	1.09486023710816e-07	ENSMUSG00000000628;ENSMUSG00000006457;ENSMUSG00000006542;ENSMUSG00000011752;ENSMUSG00000020475;ENSMUSG00000026817;ENSMUSG00000027010;ENSMUSG00000028518;ENSMUSG00000030695;ENSMUSG00000033065;ENSMUSG00000060600;ENSMUSG00000063229
GO:0009123	nucleoside monophosphate metabolic process	BP	19	296	3.72213718001838e-09	1.2110991635739e-07	ENSMUSG00000000628;ENSMUSG00000006457;ENSMUSG00000006542;ENSMUSG00000007097;ENSMUSG00000011148;ENSMUSG00000011752;ENSMUSG00000020475;ENSMUSG00000026817;ENSMUSG00000027010;ENSMUSG00000028518;ENSMUSG00000030695;ENSMUSG00000030785;ENSMUSG00000031782;ENSMUSG00000033065;ENSMUSG00000053093;ENSMUSG00000060600;ENSMUSG00000063229;ENSMUSG00000070385;ENSMUSG00000074218
GO:0046034	ATP metabolic process	BP	17	235	4.25387131153975e-09	1.3711777713552e-07	ENSMUSG00000000628;ENSMUSG00000006457;ENSMUSG00000006542;ENSMUSG00000007097;ENSMUSG00000011752;ENSMUSG00000020475;ENSMUSG00000026817;ENSMUSG00000027010;ENSMUSG00000028518;ENSMUSG00000030695;ENSMUSG00000030785;ENSMUSG00000031782;ENSMUSG00000033065;ENSMUSG00000053093;ENSMUSG00000060600;ENSMUSG00000063229;ENSMUSG00000074218
GO:0009259	ribonucleotide metabolic process	BP	23	447	5.75866017698991e-09	1.83903879170724e-07	ENSMUSG00000000253;ENSMUSG00000000628;ENSMUSG00000006457;ENSMUSG00000006542;ENSMUSG00000007097;ENSMUSG00000011148;ENSMUSG00000011752;ENSMUSG00000019577;ENSMUSG00000020475;ENSMUSG00000021699;ENSMUSG00000026817;ENSMUSG00000027010;ENSMUSG00000028518;ENSMUSG00000030695;ENSMUSG00000030785;ENSMUSG00000031782;ENSMUSG00000033065;ENSMUSG00000038967;ENSMUSG00000053093;ENSMUSG00000060600;ENSMUSG00000063229;…
GO:0005975	carbohydrate metabolic process	BP	26	568	6.38999878397177e-09	2.0219363124696e-07	ENSMUSG00000000628;ENSMUSG00000001891;ENSMUSG00000003865;ENSMUSG00000006457;ENSMUSG00000006542;ENSMUSG00000011752;ENSMUSG00000019528;ENSMUSG00000019577;ENSMUSG00000020475;ENSMUSG00000021456;ENSMUSG00000025537;ENSMUSG00000025791;ENSMUSG00000027010;ENSMUSG00000028518;ENSMUSG00000030695;ENSMUSG00000032648;ENSMUSG00000033065;ENSMUSG00000033400;ENSMUSG00000034055;ENSMUSG00000036879;ENSMUSG00000038967;…
GO:0008016	regulation of heart contraction	BP	15	186	8.20068650082233e-09	2.57128797648511e-07	ENSMUSG00000007097;ENSMUSG00000013936;ENSMUSG00000021699;ENSMUSG00000024381;ENSMUSG00000027488;ENSMUSG00000030470;ENSMUSG00000031791;ENSMUSG00000032366;ENSMUSG00000036570;ENSMUSG00000038239;ENSMUSG00000040118;ENSMUSG00000046480;ENSMUSG00000053093;ENSMUSG00000059741;ENSMUSG00000062694
GO:0070588	calcium ion transmembrane transport	BP	19	313	9.26367322414156e-09	2.87841522072651e-07	ENSMUSG00000007097;ENSMUSG00000007122;ENSMUSG00000019787;ENSMUSG00000020216;ENSMUSG00000020722;ENSMUSG00000021699;ENSMUSG00000024381;ENSMUSG00000026407;ENSMUSG00000027010;ENSMUSG00000030592;ENSMUSG00000030730;ENSMUSG00000031791;ENSMUSG00000033044;ENSMUSG00000040118;ENSMUSG00000040287;ENSMUSG00000042686;ENSMUSG00000062694;ENSMUSG00000078815;ENSMUSG00000079110
GO:0006163	purine nucleotide metabolic process	BP	23	460	9.85318190252053e-09	3.03425217694583e-07	ENSMUSG00000000253;ENSMUSG00000000628;ENSMUSG00000006457;ENSMUSG00000006542;ENSMUSG00000007097;ENSMUSG00000011148;ENSMUSG00000011752;ENSMUSG00000019577;ENSMUSG00000020475;ENSMUSG00000021699;ENSMUSG00000026817;ENSMUSG00000027010;ENSMUSG00000028518;ENSMUSG00000030695;ENSMUSG00000030785;ENSMUSG00000031782;ENSMUSG00000033065;ENSMUSG00000038967;ENSMUSG00000053093;ENSMUSG00000060600;ENSMUSG00000063229;…
GO:0019693	ribose phosphate metabolic process	BP	23	463	1.11223012417375e-08	3.39476256484537e-07	ENSMUSG00000000253;ENSMUSG00000000628;ENSMUSG00000006457;ENSMUSG00000006542;ENSMUSG00000007097;ENSMUSG00000011148;ENSMUSG00000011752;ENSMUSG00000019577;ENSMUSG00000020475;ENSMUSG00000021699;ENSMUSG00000026817;ENSMUSG00000027010;ENSMUSG00000028518;ENSMUSG00000030695;ENSMUSG00000030785;ENSMUSG00000031782;ENSMUSG00000033065;ENSMUSG00000038967;ENSMUSG00000053093;ENSMUSG00000060600;ENSMUSG00000063229;…
GO:0014819	regulation of skeletal muscle contraction	BP	6	15	1.31754925009523e-08	3.98616435401619e-07	ENSMUSG00000006457;ENSMUSG00000007122;ENSMUSG00000027470;ENSMUSG00000030730;ENSMUSG00000053093;ENSMUSG00000062694
GO:0003300	cardiac muscle hypertrophy	BP	12	116	1.63959780668179e-08	4.91736768282217e-07	ENSMUSG00000005583;ENSMUSG00000007877;ENSMUSG00000022358;ENSMUSG00000028273;ENSMUSG00000028834;ENSMUSG00000030470;ENSMUSG00000031633;ENSMUSG00000032355;ENSMUSG00000051747;ENSMUSG00000053093;ENSMUSG00000057604;ENSMUSG00000062694
GO:0098660	inorganic ion transmembrane transport	BP	31	818	1.77276833868508e-08	5.27092931045246e-07	ENSMUSG00000007097;ENSMUSG00000007122;ENSMUSG00000019787;ENSMUSG00000020216;ENSMUSG00000020722;ENSMUSG00000021699;ENSMUSG00000023092;ENSMUSG00000024381;ENSMUSG00000025488;ENSMUSG00000026407;ENSMUSG00000027010;ENSMUSG00000027488;ENSMUSG00000030249;ENSMUSG00000030592;ENSMUSG00000030730;ENSMUSG00000030785;ENSMUSG00000031633;ENSMUSG00000031791;ENSMUSG00000033044;ENSMUSG00000036570;ENSMUSG00000038201;…
GO:0006733	oxidoreduction coenzyme metabolic process	BP	14	169	1.85055731739502e-08	5.45518990401318e-07	ENSMUSG00000000628;ENSMUSG00000004939;ENSMUSG00000006457;ENSMUSG00000006542;ENSMUSG00000011752;ENSMUSG00000020475;ENSMUSG00000027010;ENSMUSG00000028518;ENSMUSG00000030695;ENSMUSG00000031782;ENSMUSG00000032279;ENSMUSG00000033065;ENSMUSG00000060600;ENSMUSG00000063229
GO:0009205	purine ribonucleoside triphosphate metabolic process	BP	17	260	1.92428202293795e-08	5.62444804840083e-07	ENSMUSG00000000628;ENSMUSG00000006457;ENSMUSG00000006542;ENSMUSG00000007097;ENSMUSG00000011752;ENSMUSG00000020475;ENSMUSG00000026817;ENSMUSG00000027010;ENSMUSG00000028518;ENSMUSG00000030695;ENSMUSG00000030785;ENSMUSG00000031782;ENSMUSG00000033065;ENSMUSG00000053093;ENSMUSG00000060600;ENSMUSG00000063229;ENSMUSG00000074218
GO:0031443	fast-twitch skeletal muscle fiber contraction	BP	4	4	2.05788583141541e-08	5.91470686045978e-07	ENSMUSG00000006457;ENSMUSG00000027470;ENSMUSG00000030554;ENSMUSG00000030730
GO:0035995	detection of muscle stretch	BP	4	4	2.05788583141541e-08	5.91470686045978e-07	ENSMUSG00000007877;ENSMUSG00000030470;ENSMUSG00000051747;ENSMUSG00000062694
GO:0048739	cardiac muscle fiber development	BP	6	16	2.08684795627319e-08	5.94837900924481e-07	ENSMUSG00000007877;ENSMUSG00000020061;ENSMUSG00000024049;ENSMUSG00000031461;ENSMUSG00000038670;ENSMUSG00000051747
GO:0030154	cell differentiation	BP	88	4183	2.10878534532414e-08	5.96163988198604e-07	ENSMUSG00000004558;ENSMUSG00000004939;ENSMUSG00000005583;ENSMUSG00000005628;ENSMUSG00000006457;ENSMUSG00000007122;ENSMUSG00000007877;ENSMUSG00000008658;ENSMUSG00000013936;ENSMUSG00000015568;ENSMUSG00000018566;ENSMUSG00000018845;ENSMUSG00000018893;ENSMUSG00000019848;ENSMUSG00000020061;ENSMUSG00000020067;ENSMUSG00000020644;ENSMUSG00000021200;ENSMUSG00000021270;ENSMUSG00000021493;ENSMUSG00000021699;…
GO:0014897	striated muscle hypertrophy	BP	12	120	2.40857060864645e-08	6.75378864164358e-07	ENSMUSG00000005583;ENSMUSG00000007877;ENSMUSG00000022358;ENSMUSG00000028273;ENSMUSG00000028834;ENSMUSG00000030470;ENSMUSG00000031633;ENSMUSG00000032355;ENSMUSG00000051747;ENSMUSG00000053093;ENSMUSG00000057604;ENSMUSG00000062694
GO:0051239	regulation of multicellular organismal process	BP	72	3141	2.42831178573806e-08	6.75423173307305e-07	ENSMUSG00000000628;ENSMUSG00000001508;ENSMUSG00000004558;ENSMUSG00000005583;ENSMUSG00000006457;ENSMUSG00000006542;ENSMUSG00000007097;ENSMUSG00000007122;ENSMUSG00000008658;ENSMUSG00000013076;ENSMUSG00000013936;ENSMUSG00000015568;ENSMUSG00000017300;ENSMUSG00000019577;ENSMUSG00000020644;ENSMUSG00000021270;ENSMUSG00000021493;ENSMUSG00000021699;ENSMUSG00000021702;ENSMUSG00000022358;ENSMUSG00000022484;…
GO:0048731	system development	BP	95	4678	2.47234001351059e-08	6.82168056527843e-07	ENSMUSG00000000628;ENSMUSG00000003865;ENSMUSG00000004558;ENSMUSG00000005583;ENSMUSG00000005716;ENSMUSG00000006221;ENSMUSG00000006457;ENSMUSG00000007122;ENSMUSG00000007877;ENSMUSG00000008658;ENSMUSG00000013076;ENSMUSG00000013936;ENSMUSG00000018845;ENSMUSG00000018893;ENSMUSG00000019848;ENSMUSG00000020061;ENSMUSG00000020067;ENSMUSG00000020593;ENSMUSG00000020644;ENSMUSG00000021200;ENSMUSG00000021270;…
GO:0009132	nucleoside diphosphate metabolic process	BP	12	121	2.64545749277972e-08	7.24141499412479e-07	ENSMUSG00000000628;ENSMUSG00000006457;ENSMUSG00000006542;ENSMUSG00000011752;ENSMUSG00000020475;ENSMUSG00000026817;ENSMUSG00000027010;ENSMUSG00000028518;ENSMUSG00000030695;ENSMUSG00000033065;ENSMUSG00000060600;ENSMUSG00000063229
GO:0034404	nucleobase-containing small molecule biosynthetic process	BP	14	174	2.68217953510137e-08	7.28412379257056e-07	ENSMUSG00000000628;ENSMUSG00000006457;ENSMUSG00000006542;ENSMUSG00000011752;ENSMUSG00000020475;ENSMUSG00000021699;ENSMUSG00000026817;ENSMUSG00000027010;ENSMUSG00000028518;ENSMUSG00000030695;ENSMUSG00000033065;ENSMUSG00000060600;ENSMUSG00000063229;ENSMUSG00000075232
GO:0009199	ribonucleoside triphosphate metabolic process	BP	17	267	2.84505774128007e-08	7.66609699193356e-07	ENSMUSG00000000628;ENSMUSG00000006457;ENSMUSG00000006542;ENSMUSG00000007097;ENSMUSG00000011752;ENSMUSG00000020475;ENSMUSG00000026817;ENSMUSG00000027010;ENSMUSG00000028518;ENSMUSG00000030695;ENSMUSG00000030785;ENSMUSG00000031782;ENSMUSG00000033065;ENSMUSG00000053093;ENSMUSG00000060600;ENSMUSG00000063229;ENSMUSG00000074218
GO:0014896	muscle hypertrophy	BP	12	122	2.90302391015088e-08	7.76165074892277e-07	ENSMUSG00000005583;ENSMUSG00000007877;ENSMUSG00000022358;ENSMUSG00000028273;ENSMUSG00000028834;ENSMUSG00000030470;ENSMUSG00000031633;ENSMUSG00000032355;ENSMUSG00000051747;ENSMUSG00000053093;ENSMUSG00000057604;ENSMUSG00000062694
GO:0009144	purine nucleoside triphosphate metabolic process	BP	17	268	3.00541017715826e-08	7.9735843853991e-07	ENSMUSG00000000628;ENSMUSG00000006457;ENSMUSG00000006542;ENSMUSG00000007097;ENSMUSG00000011752;ENSMUSG00000020475;ENSMUSG00000026817;ENSMUSG00000027010;ENSMUSG00000028518;ENSMUSG00000030695;ENSMUSG00000030785;ENSMUSG00000031782;ENSMUSG00000033065;ENSMUSG00000053093;ENSMUSG00000060600;ENSMUSG00000063229;ENSMUSG00000074218
GO:0007275	multicellular organism development	BP	102	5194	3.16195318794211e-08	8.32486759176514e-07	ENSMUSG00000000628;ENSMUSG00000003865;ENSMUSG00000004558;ENSMUSG00000005583;ENSMUSG00000005716;ENSMUSG00000006221;ENSMUSG00000006457;ENSMUSG00000007122;ENSMUSG00000007877;ENSMUSG00000008658;ENSMUSG00000013076;ENSMUSG00000013936;ENSMUSG00000018845;ENSMUSG00000018893;ENSMUSG00000019848;ENSMUSG00000020061;ENSMUSG00000020067;ENSMUSG00000020593;ENSMUSG00000020644;ENSMUSG00000021200;ENSMUSG00000021270;…
GO:0009127	purine nucleoside monophosphate biosynthetic process	BP	13	149	3.24634177291396e-08	8.41852088329342e-07	ENSMUSG00000000628;ENSMUSG00000006457;ENSMUSG00000006542;ENSMUSG00000011148;ENSMUSG00000011752;ENSMUSG00000020475;ENSMUSG00000026817;ENSMUSG00000027010;ENSMUSG00000028518;ENSMUSG00000030695;ENSMUSG00000033065;ENSMUSG00000060600;ENSMUSG00000070385
GO:0009168	purine ribonucleoside monophosphate biosynthetic process	BP	13	149	3.24634177291396e-08	8.41852088329342e-07	ENSMUSG00000000628;ENSMUSG00000006457;ENSMUSG00000006542;ENSMUSG00000011148;ENSMUSG00000011752;ENSMUSG00000020475;ENSMUSG00000026817;ENSMUSG00000027010;ENSMUSG00000028518;ENSMUSG00000030695;ENSMUSG00000033065;ENSMUSG00000060600;ENSMUSG00000070385
GO:0034220	ion transmembrane transport	BP	36	1090	3.90698304998298e-08	1.00561078652174e-06	ENSMUSG00000005583;ENSMUSG00000007097;ENSMUSG00000007122;ENSMUSG00000019787;ENSMUSG00000020216;ENSMUSG00000020722;ENSMUSG00000021699;ENSMUSG00000022464;ENSMUSG00000023092;ENSMUSG00000024381;ENSMUSG00000025161;ENSMUSG00000025488;ENSMUSG00000026407;ENSMUSG00000027010;ENSMUSG00000027488;ENSMUSG00000030249;ENSMUSG00000030592;ENSMUSG00000030654;ENSMUSG00000030730;ENSMUSG00000030785;ENSMUSG00000031633;…
GO:0005978	glycogen biosynthetic process	BP	8	43	4.00609178627718e-08	1.01595665962279e-06	ENSMUSG00000003865;ENSMUSG00000006542;ENSMUSG00000019528;ENSMUSG00000025537;ENSMUSG00000025791;ENSMUSG00000033400;ENSMUSG00000055980;ENSMUSG00000067279
GO:0009250	glucan biosynthetic process	BP	8	43	4.00609178627718e-08	1.01595665962279e-06	ENSMUSG00000003865;ENSMUSG00000006542;ENSMUSG00000019528;ENSMUSG00000025537;ENSMUSG00000025791;ENSMUSG00000033400;ENSMUSG00000055980;ENSMUSG00000067279
GO:0048869	cellular developmental process	BP	90	4377	4.05270649559682e-08	1.02027625571631e-06	ENSMUSG00000004558;ENSMUSG00000004939;ENSMUSG00000005583;ENSMUSG00000005628;ENSMUSG00000006457;ENSMUSG00000007122;ENSMUSG00000007877;ENSMUSG00000008658;ENSMUSG00000013936;ENSMUSG00000015568;ENSMUSG00000018566;ENSMUSG00000018845;ENSMUSG00000018893;ENSMUSG00000019848;ENSMUSG00000020061;ENSMUSG00000020067;ENSMUSG00000020644;ENSMUSG00000021200;ENSMUSG00000021270;ENSMUSG00000021373;ENSMUSG00000021493;…
GO:0019362	pyridine nucleotide metabolic process	BP	13	154	4.81300039082168e-08	1.19424736316144e-06	ENSMUSG00000000628;ENSMUSG00000004939;ENSMUSG00000006457;ENSMUSG00000006542;ENSMUSG00000011752;ENSMUSG00000020475;ENSMUSG00000027010;ENSMUSG00000028518;ENSMUSG00000030695;ENSMUSG00000032279;ENSMUSG00000033065;ENSMUSG00000060600;ENSMUSG00000063229
GO:0046496	nicotinamide nucleotide metabolic process	BP	13	154	4.81300039082168e-08	1.19424736316144e-06	ENSMUSG00000000628;ENSMUSG00000004939;ENSMUSG00000006457;ENSMUSG00000006542;ENSMUSG00000011752;ENSMUSG00000020475;ENSMUSG00000027010;ENSMUSG00000028518;ENSMUSG00000030695;ENSMUSG00000032279;ENSMUSG00000033065;ENSMUSG00000060600;ENSMUSG00000063229
GO:0009117	nucleotide metabolic process	BP	25	586	5.02219267627414e-08	1.23725303860496e-06	ENSMUSG00000000253;ENSMUSG00000000628;ENSMUSG00000004939;ENSMUSG00000006457;ENSMUSG00000006542;ENSMUSG00000007097;ENSMUSG00000011148;ENSMUSG00000011752;ENSMUSG00000019577;ENSMUSG00000020475;ENSMUSG00000021699;ENSMUSG00000026817;ENSMUSG00000027010;ENSMUSG00000028518;ENSMUSG00000030695;ENSMUSG00000030785;ENSMUSG00000031782;ENSMUSG00000032279;ENSMUSG00000033065;ENSMUSG00000038967;ENSMUSG00000053093;…
GO:1903522	regulation of blood circulation	BP	16	245	5.16877191969954e-08	1.26433293269814e-06	ENSMUSG00000007097;ENSMUSG00000013936;ENSMUSG00000021699;ENSMUSG00000024381;ENSMUSG00000027077;ENSMUSG00000027488;ENSMUSG00000030470;ENSMUSG00000031791;ENSMUSG00000032366;ENSMUSG00000036570;ENSMUSG00000038239;ENSMUSG00000040118;ENSMUSG00000046480;ENSMUSG00000053093;ENSMUSG00000059741;ENSMUSG00000062694
GO:0014883	transition between fast and slow fiber	BP	5	10	5.85424194023427e-08	1.42192115858225e-06	ENSMUSG00000006457;ENSMUSG00000026418;ENSMUSG00000053093;ENSMUSG00000064179;ENSMUSG00000091898
GO:1903169	regulation of calcium ion transmembrane transport	BP	13	157	6.05204120716359e-08	1.45968462402148e-06	ENSMUSG00000007097;ENSMUSG00000007122;ENSMUSG00000019787;ENSMUSG00000020216;ENSMUSG00000020722;ENSMUSG00000021699;ENSMUSG00000024381;ENSMUSG00000031791;ENSMUSG00000033044;ENSMUSG00000040118;ENSMUSG00000040287;ENSMUSG00000062694;ENSMUSG00000079110
GO:0006816	calcium ion transport	BP	21	429	6.36760837309096e-08	1.52513064436047e-06	ENSMUSG00000007097;ENSMUSG00000007122;ENSMUSG00000019787;ENSMUSG00000020216;ENSMUSG00000020722;ENSMUSG00000021699;ENSMUSG00000022519;ENSMUSG00000024381;ENSMUSG00000026407;ENSMUSG00000027010;ENSMUSG00000030592;ENSMUSG00000030730;ENSMUSG00000031791;ENSMUSG00000033044;ENSMUSG00000038239;ENSMUSG00000040118;ENSMUSG00000040287;ENSMUSG00000042686;ENSMUSG00000062694;ENSMUSG00000078815;ENSMUSG00000079110
GO:0006753	nucleoside phosphate metabolic process	BP	25	594	6.51807049402883e-08	1.54135907391579e-06	ENSMUSG00000000253;ENSMUSG00000000628;ENSMUSG00000004939;ENSMUSG00000006457;ENSMUSG00000006542;ENSMUSG00000007097;ENSMUSG00000011148;ENSMUSG00000011752;ENSMUSG00000019577;ENSMUSG00000020475;ENSMUSG00000021699;ENSMUSG00000026817;ENSMUSG00000027010;ENSMUSG00000028518;ENSMUSG00000030695;ENSMUSG00000030785;ENSMUSG00000031782;ENSMUSG00000032279;ENSMUSG00000033065;ENSMUSG00000038967;ENSMUSG00000053093;…
GO:0072524	pyridine-containing compound metabolic process	BP	13	158	6.52474412269367e-08	1.54135907391579e-06	ENSMUSG00000000628;ENSMUSG00000004939;ENSMUSG00000006457;ENSMUSG00000006542;ENSMUSG00000011752;ENSMUSG00000020475;ENSMUSG00000027010;ENSMUSG00000028518;ENSMUSG00000030695;ENSMUSG00000032279;ENSMUSG00000033065;ENSMUSG00000060600;ENSMUSG00000063229
GO:1902903	regulation of supramolecular fiber organization	BP	19	355	6.91324898099702e-08	1.6220269207795e-06	ENSMUSG00000005583;ENSMUSG00000005628;ENSMUSG00000024381;ENSMUSG00000027805;ENSMUSG00000028328;ENSMUSG00000028832;ENSMUSG00000029683;ENSMUSG00000032060;ENSMUSG00000032366;ENSMUSG00000038170;ENSMUSG00000039376;ENSMUSG00000044086;ENSMUSG00000050315;ENSMUSG00000052374;ENSMUSG00000056201;ENSMUSG00000062077;ENSMUSG00000062694;ENSMUSG00000062929;ENSMUSG00000067653
GO:0072522	purine-containing compound biosynthetic process	BP	16	253	8.06325140819503e-08	1.87906446668005e-06	ENSMUSG00000000628;ENSMUSG00000006457;ENSMUSG00000006542;ENSMUSG00000011148;ENSMUSG00000011752;ENSMUSG00000019577;ENSMUSG00000020475;ENSMUSG00000026817;ENSMUSG00000027010;ENSMUSG00000028518;ENSMUSG00000030695;ENSMUSG00000033065;ENSMUSG00000038967;ENSMUSG00000060600;ENSMUSG00000070385;ENSMUSG00000075232
GO:0009156	ribonucleoside monophosphate biosynthetic process	BP	13	161	8.14878400925072e-08	1.88625208375206e-06	ENSMUSG00000000628;ENSMUSG00000006457;ENSMUSG00000006542;ENSMUSG00000011148;ENSMUSG00000011752;ENSMUSG00000020475;ENSMUSG00000026817;ENSMUSG00000027010;ENSMUSG00000028518;ENSMUSG00000030695;ENSMUSG00000033065;ENSMUSG00000060600;ENSMUSG00000070385
GO:0009166	nucleotide catabolic process	BP	12	134	8.29447275725002e-08	1.90717576931702e-06	ENSMUSG00000000628;ENSMUSG00000006457;ENSMUSG00000006542;ENSMUSG00000011752;ENSMUSG00000020475;ENSMUSG00000021699;ENSMUSG00000027010;ENSMUSG00000028518;ENSMUSG00000030695;ENSMUSG00000033065;ENSMUSG00000060600;ENSMUSG00000063229
GO:0009141	nucleoside triphosphate metabolic process	BP	17	289	8.99367962680596e-08	2.04079084000479e-06	ENSMUSG00000000628;ENSMUSG00000006457;ENSMUSG00000006542;ENSMUSG00000007097;ENSMUSG00000011752;ENSMUSG00000020475;ENSMUSG00000026817;ENSMUSG00000027010;ENSMUSG00000028518;ENSMUSG00000030695;ENSMUSG00000030785;ENSMUSG00000031782;ENSMUSG00000033065;ENSMUSG00000053093;ENSMUSG00000060600;ENSMUSG00000063229;ENSMUSG00000074218
GO:0006996	organelle organization	BP	77	3570	8.9939173001081e-08	2.04079084000479e-06	ENSMUSG00000000628;ENSMUSG00000002500;ENSMUSG00000005583;ENSMUSG00000005628;ENSMUSG00000007122;ENSMUSG00000007877;ENSMUSG00000013076;ENSMUSG00000013936;ENSMUSG00000018566;ENSMUSG00000019787;ENSMUSG00000020061;ENSMUSG00000020067;ENSMUSG00000020326;ENSMUSG00000020386;ENSMUSG00000021270;ENSMUSG00000021373;ENSMUSG00000021493;ENSMUSG00000021798;ENSMUSG00000022215;ENSMUSG00000022270;ENSMUSG00000022698;…
GO:0014724	regulation of twitch skeletal muscle contraction	BP	4	5	1.01917943590884e-07	2.29748357807162e-06	ENSMUSG00000006457;ENSMUSG00000027470;ENSMUSG00000030730;ENSMUSG00000053093
GO:0033275	actin-myosin filament sliding	BP	5	11	1.06272373136642e-07	2.38008711005376e-06	ENSMUSG00000027470;ENSMUSG00000032366;ENSMUSG00000053093;ENSMUSG00000068614;ENSMUSG00000091898
GO:0009152	purine ribonucleotide biosynthetic process	BP	15	226	1.10319283318399e-07	2.4547819881623e-06	ENSMUSG00000000628;ENSMUSG00000006457;ENSMUSG00000006542;ENSMUSG00000011148;ENSMUSG00000011752;ENSMUSG00000019577;ENSMUSG00000020475;ENSMUSG00000026817;ENSMUSG00000027010;ENSMUSG00000028518;ENSMUSG00000030695;ENSMUSG00000033065;ENSMUSG00000038967;ENSMUSG00000060600;ENSMUSG00000070385
GO:0043269	regulation of ion transport	BP	27	708	1.39675897644896e-07	3.08809083959774e-06	ENSMUSG00000005583;ENSMUSG00000007097;ENSMUSG00000007122;ENSMUSG00000019787;ENSMUSG00000020216;ENSMUSG00000020722;ENSMUSG00000021699;ENSMUSG00000023092;ENSMUSG00000024381;ENSMUSG00000026407;ENSMUSG00000027488;ENSMUSG00000028773;ENSMUSG00000030654;ENSMUSG00000031633;ENSMUSG00000031791;ENSMUSG00000033044;ENSMUSG00000036570;ENSMUSG00000038201;ENSMUSG00000038239;ENSMUSG00000040118;ENSMUSG00000040287;…
GO:0009124	nucleoside monophosphate biosynthetic process	BP	13	171	1.65196357397163e-07	3.62905883224724e-06	ENSMUSG00000000628;ENSMUSG00000006457;ENSMUSG00000006542;ENSMUSG00000011148;ENSMUSG00000011752;ENSMUSG00000020475;ENSMUSG00000026817;ENSMUSG00000027010;ENSMUSG00000028518;ENSMUSG00000030695;ENSMUSG00000033065;ENSMUSG00000060600;ENSMUSG00000070385
GO:0006812	cation transport	BP	36	1158	1.74459019605451e-07	3.80828581404556e-06	ENSMUSG00000005583;ENSMUSG00000007097;ENSMUSG00000007122;ENSMUSG00000019787;ENSMUSG00000020216;ENSMUSG00000020722;ENSMUSG00000021699;ENSMUSG00000022464;ENSMUSG00000022519;ENSMUSG00000023092;ENSMUSG00000024381;ENSMUSG00000025488;ENSMUSG00000026407;ENSMUSG00000027010;ENSMUSG00000027488;ENSMUSG00000030249;ENSMUSG00000030592;ENSMUSG00000030730;ENSMUSG00000030785;ENSMUSG00000031633;ENSMUSG00000031791;…
GO:0030834	regulation of actin filament depolymerization	BP	8	52	1.89334823052565e-07	4.10701763967481e-06	ENSMUSG00000005628;ENSMUSG00000028328;ENSMUSG00000029683;ENSMUSG00000032366;ENSMUSG00000044086;ENSMUSG00000052374;ENSMUSG00000056201;ENSMUSG00000062929
GO:1901292	nucleoside phosphate catabolic process	BP	12	145	1.9786389902929e-07	4.26520367345013e-06	ENSMUSG00000000628;ENSMUSG00000006457;ENSMUSG00000006542;ENSMUSG00000011752;ENSMUSG00000020475;ENSMUSG00000021699;ENSMUSG00000027010;ENSMUSG00000028518;ENSMUSG00000030695;ENSMUSG00000033065;ENSMUSG00000060600;ENSMUSG00000063229
GO:0009260	ribonucleotide biosynthetic process	BP	15	238	2.16075165234801e-07	4.62884003040265e-06	ENSMUSG00000000628;ENSMUSG00000006457;ENSMUSG00000006542;ENSMUSG00000011148;ENSMUSG00000011752;ENSMUSG00000019577;ENSMUSG00000020475;ENSMUSG00000026817;ENSMUSG00000027010;ENSMUSG00000028518;ENSMUSG00000030695;ENSMUSG00000033065;ENSMUSG00000038967;ENSMUSG00000060600;ENSMUSG00000070385
GO:0048641	regulation of skeletal muscle tissue development	BP	8	53	2.20689755876765e-07	4.69851214826521e-06	ENSMUSG00000005583;ENSMUSG00000006457;ENSMUSG00000008658;ENSMUSG00000030189;ENSMUSG00000035923;ENSMUSG00000038132;ENSMUSG00000044086;ENSMUSG00000075307
GO:0046390	ribose phosphate biosynthetic process	BP	15	244	2.97758366788061e-07	6.30042090215964e-06	ENSMUSG00000000628;ENSMUSG00000006457;ENSMUSG00000006542;ENSMUSG00000011148;ENSMUSG00000011752;ENSMUSG00000019577;ENSMUSG00000020475;ENSMUSG00000026817;ENSMUSG00000027010;ENSMUSG00000028518;ENSMUSG00000030695;ENSMUSG00000033065;ENSMUSG00000038967;ENSMUSG00000060600;ENSMUSG00000070385
GO:0035914	skeletal muscle cell differentiation	BP	9	76	3.27477828653002e-07	6.8870184818549e-06	ENSMUSG00000005583;ENSMUSG00000008658;ENSMUSG00000021200;ENSMUSG00000024803;ENSMUSG00000025172;ENSMUSG00000027470;ENSMUSG00000035923;ENSMUSG00000038132;ENSMUSG00000075307
GO:0006164	purine nucleotide biosynthetic process	BP	15	246	3.30631863204573e-07	6.91120785571256e-06	ENSMUSG00000000628;ENSMUSG00000006457;ENSMUSG00000006542;ENSMUSG00000011148;ENSMUSG00000011752;ENSMUSG00000019577;ENSMUSG00000020475;ENSMUSG00000026817;ENSMUSG00000027010;ENSMUSG00000028518;ENSMUSG00000030695;ENSMUSG00000033065;ENSMUSG00000038967;ENSMUSG00000060600;ENSMUSG00000070385
GO:0006165	nucleoside diphosphate phosphorylation	BP	10	100	3.61355571278014e-07	7.50792388757753e-06	ENSMUSG00000000628;ENSMUSG00000006457;ENSMUSG00000006542;ENSMUSG00000011752;ENSMUSG00000020475;ENSMUSG00000026817;ENSMUSG00000028518;ENSMUSG00000030695;ENSMUSG00000033065;ENSMUSG00000060600
GO:0070838	divalent metal ion transport	BP	21	477	3.71716582230801e-07	7.67694905457506e-06	ENSMUSG00000007097;ENSMUSG00000007122;ENSMUSG00000019787;ENSMUSG00000020216;ENSMUSG00000020722;ENSMUSG00000021699;ENSMUSG00000022519;ENSMUSG00000024381;ENSMUSG00000026407;ENSMUSG00000027010;ENSMUSG00000030592;ENSMUSG00000030730;ENSMUSG00000031791;ENSMUSG00000033044;ENSMUSG00000038239;ENSMUSG00000040118;ENSMUSG00000040287;ENSMUSG00000042686;ENSMUSG00000062694;ENSMUSG00000078815;ENSMUSG00000079110
GO:0030042	actin filament depolymerization	BP	8	57	3.94699293473358e-07	8.05163219647766e-06	ENSMUSG00000005628;ENSMUSG00000028328;ENSMUSG00000029683;ENSMUSG00000032366;ENSMUSG00000044086;ENSMUSG00000052374;ENSMUSG00000056201;ENSMUSG00000062929
GO:0019359	nicotinamide nucleotide biosynthetic process	BP	10	101	3.96862126239838e-07	8.05163219647766e-06	ENSMUSG00000000628;ENSMUSG00000004939;ENSMUSG00000006457;ENSMUSG00000006542;ENSMUSG00000011752;ENSMUSG00000020475;ENSMUSG00000028518;ENSMUSG00000030695;ENSMUSG00000033065;ENSMUSG00000060600
GO:0019363	pyridine nucleotide biosynthetic process	BP	10	101	3.96862126239838e-07	8.05163219647766e-06	ENSMUSG00000000628;ENSMUSG00000004939;ENSMUSG00000006457;ENSMUSG00000006542;ENSMUSG00000011752;ENSMUSG00000020475;ENSMUSG00000028518;ENSMUSG00000030695;ENSMUSG00000033065;ENSMUSG00000060600
GO:0034637	cellular carbohydrate biosynthetic process	BP	9	78	4.1050156440973e-07	8.25731860982428e-06	ENSMUSG00000003865;ENSMUSG00000006542;ENSMUSG00000019528;ENSMUSG00000021456;ENSMUSG00000025537;ENSMUSG00000025791;ENSMUSG00000033400;ENSMUSG00000055980;ENSMUSG00000067279
GO:0072511	divalent inorganic cation transport	BP	21	480	4.11788576656937e-07	8.25731860982428e-06	ENSMUSG00000007097;ENSMUSG00000007122;ENSMUSG00000019787;ENSMUSG00000020216;ENSMUSG00000020722;ENSMUSG00000021699;ENSMUSG00000022519;ENSMUSG00000024381;ENSMUSG00000026407;ENSMUSG00000027010;ENSMUSG00000030592;ENSMUSG00000030730;ENSMUSG00000031791;ENSMUSG00000033044;ENSMUSG00000038239;ENSMUSG00000040118;ENSMUSG00000040287;ENSMUSG00000042686;ENSMUSG00000062694;ENSMUSG00000078815;ENSMUSG00000079110
GO:0014808	release of sequestered calcium ion into cytosol by sarcoplasmic reticulum	BP	6	25	4.21362749309486e-07	8.40046313507755e-06	ENSMUSG00000007122;ENSMUSG00000019787;ENSMUSG00000021699;ENSMUSG00000030592;ENSMUSG00000031791;ENSMUSG00000033044
GO:0046939	nucleotide phosphorylation	BP	10	102	4.35388742440762e-07	8.63020559010452e-06	ENSMUSG00000000628;ENSMUSG00000006457;ENSMUSG00000006542;ENSMUSG00000011752;ENSMUSG00000020475;ENSMUSG00000026817;ENSMUSG00000028518;ENSMUSG00000030695;ENSMUSG00000033065;ENSMUSG00000060600
GO:0014733	regulation of skeletal muscle adaptation	BP	5	14	4.47068135945546e-07	8.81107429072108e-06	ENSMUSG00000006457;ENSMUSG00000026418;ENSMUSG00000053093;ENSMUSG00000064179;ENSMUSG00000091898
GO:0014823	response to activity	BP	9	79	4.58455511896258e-07	8.98416511664882e-06	ENSMUSG00000006542;ENSMUSG00000011148;ENSMUSG00000022519;ENSMUSG00000027077;ENSMUSG00000028518;ENSMUSG00000033196;ENSMUSG00000056201;ENSMUSG00000057003;ENSMUSG00000079110
GO:0006096	glycolytic process	BP	9	80	5.11190207696209e-07	9.9609888494024e-06	ENSMUSG00000000628;ENSMUSG00000006457;ENSMUSG00000006542;ENSMUSG00000011752;ENSMUSG00000020475;ENSMUSG00000028518;ENSMUSG00000030695;ENSMUSG00000033065;ENSMUSG00000060600
GO:0051153	regulation of striated muscle cell differentiation	BP	11	130	5.14424159401942e-07	9.96510968286956e-06	ENSMUSG00000005583;ENSMUSG00000006457;ENSMUSG00000025172;ENSMUSG00000030470;ENSMUSG00000031633;ENSMUSG00000035923;ENSMUSG00000038132;ENSMUSG00000044086;ENSMUSG00000051910;ENSMUSG00000062694;ENSMUSG00000067653
GO:0045661	regulation of myoblast differentiation	BP	8	59	5.18785533185232e-07	9.96510968286956e-06	ENSMUSG00000004939;ENSMUSG00000005583;ENSMUSG00000025172;ENSMUSG00000030470;ENSMUSG00000035923;ENSMUSG00000038132;ENSMUSG00000075307;ENSMUSG00000079110
GO:0072525	pyridine-containing compound biosynthetic process	BP	10	104	5.2238197979738e-07	9.96510968286956e-06	ENSMUSG00000000628;ENSMUSG00000004939;ENSMUSG00000006457;ENSMUSG00000006542;ENSMUSG00000011752;ENSMUSG00000020475;ENSMUSG00000028518;ENSMUSG00000030695;ENSMUSG00000033065;ENSMUSG00000060600
GO:0022898	regulation of transmembrane transporter activity	BP	15	255	5.22958785908783e-07	9.96510968286956e-06	ENSMUSG00000005583;ENSMUSG00000007097;ENSMUSG00000007122;ENSMUSG00000019787;ENSMUSG00000020216;ENSMUSG00000021699;ENSMUSG00000023092;ENSMUSG00000031633;ENSMUSG00000036570;ENSMUSG00000040118;ENSMUSG00000040287;ENSMUSG00000046480;ENSMUSG00000052374;ENSMUSG00000056201;ENSMUSG00000062694
GO:1903514	release of sequestered calcium ion into cytosol by endoplasmic reticulum	BP	6	26	5.42264659585199e-07	1.02762132467547e-05	ENSMUSG00000007122;ENSMUSG00000019787;ENSMUSG00000021699;ENSMUSG00000030592;ENSMUSG00000031791;ENSMUSG00000033044
GO:0006757	ATP generation from ADP	BP	9	81	5.6910067010226e-07	1.07258372195776e-05	ENSMUSG00000000628;ENSMUSG00000006457;ENSMUSG00000006542;ENSMUSG00000011752;ENSMUSG00000020475;ENSMUSG00000028518;ENSMUSG00000030695;ENSMUSG00000033065;ENSMUSG00000060600
GO:0030001	metal ion transport	BP	29	860	6.08252775561153e-07	1.14014338201653e-05	ENSMUSG00000007097;ENSMUSG00000007122;ENSMUSG00000019787;ENSMUSG00000020216;ENSMUSG00000020722;ENSMUSG00000021699;ENSMUSG00000022464;ENSMUSG00000022519;ENSMUSG00000023092;ENSMUSG00000024381;ENSMUSG00000026407;ENSMUSG00000027010;ENSMUSG00000027488;ENSMUSG00000030249;ENSMUSG00000030592;ENSMUSG00000030730;ENSMUSG00000031791;ENSMUSG00000033044;ENSMUSG00000036570;ENSMUSG00000038201;ENSMUSG00000038239;…
GO:0009108	coenzyme biosynthetic process	BP	13	193	6.65626978502511e-07	1.24094456694874e-05	ENSMUSG00000000628;ENSMUSG00000004939;ENSMUSG00000006457;ENSMUSG00000006542;ENSMUSG00000011752;ENSMUSG00000019577;ENSMUSG00000020475;ENSMUSG00000028518;ENSMUSG00000030695;ENSMUSG00000031782;ENSMUSG00000033065;ENSMUSG00000038967;ENSMUSG00000060600
GO:0051694	pointed-end actin filament capping	BP	4	7	6.99957919058609e-07	1.2979327219533e-05	ENSMUSG00000005628;ENSMUSG00000028328;ENSMUSG00000029683;ENSMUSG00000044086
GO:0010959	regulation of metal ion transport	BP	19	413	7.06395553674376e-07	1.3028653821513e-05	ENSMUSG00000007097;ENSMUSG00000007122;ENSMUSG00000019787;ENSMUSG00000020216;ENSMUSG00000020722;ENSMUSG00000021699;ENSMUSG00000023092;ENSMUSG00000024381;ENSMUSG00000027488;ENSMUSG00000031791;ENSMUSG00000033044;ENSMUSG00000036570;ENSMUSG00000038239;ENSMUSG00000040118;ENSMUSG00000040287;ENSMUSG00000046480;ENSMUSG00000052374;ENSMUSG00000062694;ENSMUSG00000079110
GO:0042866	pyruvate biosynthetic process	BP	9	84	7.78231484885745e-07	1.42772361243135e-05	ENSMUSG00000000628;ENSMUSG00000006457;ENSMUSG00000006542;ENSMUSG00000011752;ENSMUSG00000020475;ENSMUSG00000028518;ENSMUSG00000030695;ENSMUSG00000033065;ENSMUSG00000060600
GO:0055085	transmembrane transport	BP	41	1511	8.20864625020436e-07	1.49796936068544e-05	ENSMUSG00000000628;ENSMUSG00000005583;ENSMUSG00000007097;ENSMUSG00000007122;ENSMUSG00000018566;ENSMUSG00000019787;ENSMUSG00000020216;ENSMUSG00000020722;ENSMUSG00000021699;ENSMUSG00000022464;ENSMUSG00000023092;ENSMUSG00000024381;ENSMUSG00000025161;ENSMUSG00000025488;ENSMUSG00000026407;ENSMUSG00000026817;ENSMUSG00000027010;ENSMUSG00000027488;ENSMUSG00000030249;ENSMUSG00000030401;ENSMUSG00000030592;…
GO:1901879	regulation of protein depolymerization	BP	9	86	9.51991813696031e-07	1.72811566601979e-05	ENSMUSG00000005628;ENSMUSG00000028328;ENSMUSG00000029683;ENSMUSG00000032366;ENSMUSG00000044086;ENSMUSG00000052374;ENSMUSG00000056201;ENSMUSG00000062077;ENSMUSG00000062929
GO:0032409	regulation of transporter activity	BP	15	268	9.79682747412635e-07	1.76608565537851e-05	ENSMUSG00000005583;ENSMUSG00000007097;ENSMUSG00000007122;ENSMUSG00000019787;ENSMUSG00000020216;ENSMUSG00000021699;ENSMUSG00000023092;ENSMUSG00000031633;ENSMUSG00000036570;ENSMUSG00000040118;ENSMUSG00000040287;ENSMUSG00000046480;ENSMUSG00000052374;ENSMUSG00000056201;ENSMUSG00000062694
GO:0033692	cellular polysaccharide biosynthetic process	BP	8	64	9.8315003140816e-07	1.76608565537851e-05	ENSMUSG00000003865;ENSMUSG00000006542;ENSMUSG00000019528;ENSMUSG00000025537;ENSMUSG00000025791;ENSMUSG00000033400;ENSMUSG00000055980;ENSMUSG00000067279
GO:0051147	regulation of muscle cell differentiation	BP	12	169	1.03143522355559e-06	1.84322284250944e-05	ENSMUSG00000005583;ENSMUSG00000006457;ENSMUSG00000025172;ENSMUSG00000028949;ENSMUSG00000030470;ENSMUSG00000031633;ENSMUSG00000035923;ENSMUSG00000038132;ENSMUSG00000044086;ENSMUSG00000051910;ENSMUSG00000062694;ENSMUSG00000067653
GO:0032956	regulation of actin cytoskeleton organization	BP	17	345	1.08566783166153e-06	1.93013832546424e-05	ENSMUSG00000005583;ENSMUSG00000005628;ENSMUSG00000024381;ENSMUSG00000026950;ENSMUSG00000027805;ENSMUSG00000028328;ENSMUSG00000028832;ENSMUSG00000029683;ENSMUSG00000032366;ENSMUSG00000039376;ENSMUSG00000044086;ENSMUSG00000050315;ENSMUSG00000052374;ENSMUSG00000056201;ENSMUSG00000062694;ENSMUSG00000062929;ENSMUSG00000067653
GO:0019637	organophosphate metabolic process	BP	31	991	1.19686507329655e-06	2.11691673733323e-05	ENSMUSG00000000253;ENSMUSG00000000628;ENSMUSG00000001891;ENSMUSG00000004939;ENSMUSG00000006457;ENSMUSG00000006542;ENSMUSG00000007097;ENSMUSG00000011148;ENSMUSG00000011752;ENSMUSG00000019577;ENSMUSG00000020475;ENSMUSG00000021456;ENSMUSG00000021622;ENSMUSG00000021699;ENSMUSG00000022215;ENSMUSG00000026817;ENSMUSG00000027010;ENSMUSG00000028518;ENSMUSG00000028773;ENSMUSG00000030399;ENSMUSG00000030695;…
GO:0051261	protein depolymerization	BP	10	114	1.22599164832769e-06	2.15736999749092e-05	ENSMUSG00000005628;ENSMUSG00000028328;ENSMUSG00000028832;ENSMUSG00000029683;ENSMUSG00000032366;ENSMUSG00000044086;ENSMUSG00000052374;ENSMUSG00000056201;ENSMUSG00000062077;ENSMUSG00000062929
GO:0045445	myoblast differentiation	BP	9	89	1.2752145043402e-06	2.23259635810627e-05	ENSMUSG00000004939;ENSMUSG00000005583;ENSMUSG00000022610;ENSMUSG00000025172;ENSMUSG00000030470;ENSMUSG00000035923;ENSMUSG00000038132;ENSMUSG00000075307;ENSMUSG00000079110
GO:1901135	carbohydrate derivative metabolic process	BP	32	1051	1.4157052164989e-06	2.46604408671956e-05	ENSMUSG00000000253;ENSMUSG00000000628;ENSMUSG00000001891;ENSMUSG00000006457;ENSMUSG00000006542;ENSMUSG00000007097;ENSMUSG00000011148;ENSMUSG00000011752;ENSMUSG00000018566;ENSMUSG00000019577;ENSMUSG00000020475;ENSMUSG00000021456;ENSMUSG00000021699;ENSMUSG00000026817;ENSMUSG00000027010;ENSMUSG00000028518;ENSMUSG00000030695;ENSMUSG00000030785;ENSMUSG00000031239;ENSMUSG00000031782;ENSMUSG00000033065;…
GO:0009165	nucleotide biosynthetic process	BP	16	318	1.72674520795097e-06	2.96548349157428e-05	ENSMUSG00000000628;ENSMUSG00000004939;ENSMUSG00000006457;ENSMUSG00000006542;ENSMUSG00000011148;ENSMUSG00000011752;ENSMUSG00000019577;ENSMUSG00000020475;ENSMUSG00000026817;ENSMUSG00000027010;ENSMUSG00000028518;ENSMUSG00000030695;ENSMUSG00000033065;ENSMUSG00000038967;ENSMUSG00000060600;ENSMUSG00000070385
GO:0031446	regulation of fast-twitch skeletal muscle fiber contraction	BP	3	3	1.72821740158431e-06	2.96548349157428e-05	ENSMUSG00000006457;ENSMUSG00000027470;ENSMUSG00000030730
GO:0031448	positive regulation of fast-twitch skeletal muscle fiber contraction	BP	3	3	1.72821740158431e-06	2.96548349157428e-05	ENSMUSG00000006457;ENSMUSG00000027470;ENSMUSG00000030730
GO:1902904	negative regulation of supramolecular fiber organization	BP	11	147	1.74879107824343e-06	2.98593090537702e-05	ENSMUSG00000005628;ENSMUSG00000027805;ENSMUSG00000028328;ENSMUSG00000028832;ENSMUSG00000029683;ENSMUSG00000032060;ENSMUSG00000032366;ENSMUSG00000044086;ENSMUSG00000056201;ENSMUSG00000062077;ENSMUSG00000062694
GO:0006796	phosphate-containing compound metabolic process	BP	66	3102	1.76365273594749e-06	2.99647206220833e-05	ENSMUSG00000000253;ENSMUSG00000000628;ENSMUSG00000001891;ENSMUSG00000004558;ENSMUSG00000004939;ENSMUSG00000005583;ENSMUSG00000006457;ENSMUSG00000006542;ENSMUSG00000007097;ENSMUSG00000011148;ENSMUSG00000011752;ENSMUSG00000016349;ENSMUSG00000019577;ENSMUSG00000020326;ENSMUSG00000020475;ENSMUSG00000020593;ENSMUSG00000021270;ENSMUSG00000021456;ENSMUSG00000021622;ENSMUSG00000021699;ENSMUSG00000021702;…
GO:1901293	nucleoside phosphate biosynthetic process	BP	16	321	1.9504204818936e-06	3.28045799017991e-05	ENSMUSG00000000628;ENSMUSG00000004939;ENSMUSG00000006457;ENSMUSG00000006542;ENSMUSG00000011148;ENSMUSG00000011752;ENSMUSG00000019577;ENSMUSG00000020475;ENSMUSG00000026817;ENSMUSG00000027010;ENSMUSG00000028518;ENSMUSG00000030695;ENSMUSG00000033065;ENSMUSG00000038967;ENSMUSG00000060600;ENSMUSG00000070385
GO:0032412	regulation of ion transmembrane transporter activity	BP	14	247	1.95223605795404e-06	3.28045799017991e-05	ENSMUSG00000005583;ENSMUSG00000007097;ENSMUSG00000007122;ENSMUSG00000019787;ENSMUSG00000020216;ENSMUSG00000021699;ENSMUSG00000023092;ENSMUSG00000036570;ENSMUSG00000040118;ENSMUSG00000040287;ENSMUSG00000046480;ENSMUSG00000052374;ENSMUSG00000056201;ENSMUSG00000062694
GO:0032879	regulation of localization	BP	61	2786	1.95933414316342e-06	3.28045799017991e-05	ENSMUSG00000000628;ENSMUSG00000005583;ENSMUSG00000006373;ENSMUSG00000007097;ENSMUSG00000007122;ENSMUSG00000013076;ENSMUSG00000015568;ENSMUSG00000018566;ENSMUSG00000019787;ENSMUSG00000020216;ENSMUSG00000020386;ENSMUSG00000020722;ENSMUSG00000021270;ENSMUSG00000021699;ENSMUSG00000021702;ENSMUSG00000022215;ENSMUSG00000023092;ENSMUSG00000024049;ENSMUSG00000024381;ENSMUSG00000024803;ENSMUSG00000026407;…
GO:0086003	cardiac muscle cell contraction	BP	8	70	1.97038274458405e-06	3.2830193652514e-05	ENSMUSG00000007097;ENSMUSG00000021699;ENSMUSG00000024381;ENSMUSG00000027488;ENSMUSG00000036570;ENSMUSG00000040118;ENSMUSG00000046480;ENSMUSG00000062694
GO:0006793	phosphorus metabolic process	BP	66	3124	2.25790695589664e-06	3.74400052446515e-05	ENSMUSG00000000253;ENSMUSG00000000628;ENSMUSG00000001891;ENSMUSG00000004558;ENSMUSG00000004939;ENSMUSG00000005583;ENSMUSG00000006457;ENSMUSG00000006542;ENSMUSG00000007097;ENSMUSG00000011148;ENSMUSG00000011752;ENSMUSG00000016349;ENSMUSG00000019577;ENSMUSG00000020326;ENSMUSG00000020475;ENSMUSG00000020593;ENSMUSG00000021270;ENSMUSG00000021456;ENSMUSG00000021622;ENSMUSG00000021699;ENSMUSG00000021702;…
GO:0000271	polysaccharide biosynthetic process	BP	8	72	2.44689208536677e-06	4.03795732173683e-05	ENSMUSG00000003865;ENSMUSG00000006542;ENSMUSG00000019528;ENSMUSG00000025537;ENSMUSG00000025791;ENSMUSG00000033400;ENSMUSG00000055980;ENSMUSG00000067279
GO:0051493	regulation of cytoskeleton organization	BP	21	541	2.78025364238574e-06	4.5662356250421e-05	ENSMUSG00000005583;ENSMUSG00000005628;ENSMUSG00000024381;ENSMUSG00000026950;ENSMUSG00000027805;ENSMUSG00000028328;ENSMUSG00000028518;ENSMUSG00000028832;ENSMUSG00000029683;ENSMUSG00000032366;ENSMUSG00000038170;ENSMUSG00000039103;ENSMUSG00000039376;ENSMUSG00000044086;ENSMUSG00000050315;ENSMUSG00000052374;ENSMUSG00000056201;ENSMUSG00000062077;ENSMUSG00000062694;ENSMUSG00000062929;ENSMUSG00000067653
GO:1903115	regulation of actin filament-based movement	BP	7	52	2.85865958613456e-06	4.67275683060574e-05	ENSMUSG00000007097;ENSMUSG00000021699;ENSMUSG00000024381;ENSMUSG00000027470;ENSMUSG00000036570;ENSMUSG00000062694;ENSMUSG00000091898
GO:0051149	positive regulation of muscle cell differentiation	BP	9	98	2.87357286003629e-06	4.67497773314395e-05	ENSMUSG00000005583;ENSMUSG00000006457;ENSMUSG00000028949;ENSMUSG00000030470;ENSMUSG00000031633;ENSMUSG00000035923;ENSMUSG00000038132;ENSMUSG00000044086;ENSMUSG00000062694
GO:0009142	nucleoside triphosphate biosynthetic process	BP	11	155	2.93743199996219e-06	4.75643331824864e-05	ENSMUSG00000000628;ENSMUSG00000006457;ENSMUSG00000006542;ENSMUSG00000011752;ENSMUSG00000020475;ENSMUSG00000026817;ENSMUSG00000027010;ENSMUSG00000028518;ENSMUSG00000030695;ENSMUSG00000033065;ENSMUSG00000060600
GO:0003208	cardiac ventricle morphogenesis	BP	8	74	3.01792136660893e-06	4.8639302773057e-05	ENSMUSG00000005583;ENSMUSG00000013936;ENSMUSG00000026418;ENSMUSG00000028949;ENSMUSG00000032366;ENSMUSG00000053093;ENSMUSG00000059741;ENSMUSG00000091898
GO:0006754	ATP biosynthetic process	BP	10	126	3.05883367282443e-06	4.90693829654486e-05	ENSMUSG00000000628;ENSMUSG00000006457;ENSMUSG00000006542;ENSMUSG00000011752;ENSMUSG00000020475;ENSMUSG00000027010;ENSMUSG00000028518;ENSMUSG00000030695;ENSMUSG00000033065;ENSMUSG00000060600
GO:0006732	coenzyme metabolic process	BP	16	334	3.25207618079294e-06	5.19278275349762e-05	ENSMUSG00000000628;ENSMUSG00000004939;ENSMUSG00000006457;ENSMUSG00000006542;ENSMUSG00000011752;ENSMUSG00000019577;ENSMUSG00000020475;ENSMUSG00000027010;ENSMUSG00000028518;ENSMUSG00000030695;ENSMUSG00000031782;ENSMUSG00000032279;ENSMUSG00000033065;ENSMUSG00000038967;ENSMUSG00000060600;ENSMUSG00000063229
GO:0072330	monocarboxylic acid biosynthetic process	BP	14	259	3.39705909866017e-06	5.39928886234052e-05	ENSMUSG00000000628;ENSMUSG00000006457;ENSMUSG00000006542;ENSMUSG00000011752;ENSMUSG00000015568;ENSMUSG00000019577;ENSMUSG00000020475;ENSMUSG00000027010;ENSMUSG00000028518;ENSMUSG00000030695;ENSMUSG00000033065;ENSMUSG00000038205;ENSMUSG00000060600;ENSMUSG00000063229
GO:0016202	regulation of striated muscle tissue development	BP	11	158	3.5386927746703e-06	5.59860155038435e-05	ENSMUSG00000005583;ENSMUSG00000006457;ENSMUSG00000008658;ENSMUSG00000030189;ENSMUSG00000031633;ENSMUSG00000035923;ENSMUSG00000038132;ENSMUSG00000044086;ENSMUSG00000051910;ENSMUSG00000062694;ENSMUSG00000075307
GO:0051924	regulation of calcium ion transport	BP	14	263	4.0567241455469e-06	6.38887743287273e-05	ENSMUSG00000007097;ENSMUSG00000007122;ENSMUSG00000019787;ENSMUSG00000020216;ENSMUSG00000020722;ENSMUSG00000021699;ENSMUSG00000024381;ENSMUSG00000031791;ENSMUSG00000033044;ENSMUSG00000038239;ENSMUSG00000040118;ENSMUSG00000040287;ENSMUSG00000062694;ENSMUSG00000079110
GO:0030049	muscle filament sliding	BP	4	10	4.08149566272189e-06	6.39867206396718e-05	ENSMUSG00000027470;ENSMUSG00000032366;ENSMUSG00000053093;ENSMUSG00000091898
GO:1901861	regulation of muscle tissue development	BP	11	161	4.2450286970071e-06	6.62493392578167e-05	ENSMUSG00000005583;ENSMUSG00000006457;ENSMUSG00000008658;ENSMUSG00000030189;ENSMUSG00000031633;ENSMUSG00000035923;ENSMUSG00000038132;ENSMUSG00000044086;ENSMUSG00000051910;ENSMUSG00000062694;ENSMUSG00000075307
GO:0032272	negative regulation of protein polymerization	BP	8	78	4.50437646838044e-06	6.96977649223039e-05	ENSMUSG00000005628;ENSMUSG00000027805;ENSMUSG00000028328;ENSMUSG00000028832;ENSMUSG00000029683;ENSMUSG00000032366;ENSMUSG00000044086;ENSMUSG00000056201
GO:0048634	regulation of muscle organ development	BP	11	162	4.50640811182191e-06	6.96977649223039e-05	ENSMUSG00000005583;ENSMUSG00000006457;ENSMUSG00000008658;ENSMUSG00000030189;ENSMUSG00000031633;ENSMUSG00000035923;ENSMUSG00000038132;ENSMUSG00000044086;ENSMUSG00000051910;ENSMUSG00000062694;ENSMUSG00000075307
GO:0003206	cardiac chamber morphogenesis	BP	10	133	4.97721394748934e-06	7.66357629682623e-05	ENSMUSG00000005583;ENSMUSG00000013936;ENSMUSG00000020644;ENSMUSG00000026418;ENSMUSG00000028949;ENSMUSG00000032366;ENSMUSG00000053093;ENSMUSG00000059741;ENSMUSG00000062694;ENSMUSG00000091898
GO:0043624	cellular protein complex disassembly	BP	10	134	5.32235638444723e-06	8.158580964426e-05	ENSMUSG00000005628;ENSMUSG00000028328;ENSMUSG00000028832;ENSMUSG00000029683;ENSMUSG00000032366;ENSMUSG00000044086;ENSMUSG00000052374;ENSMUSG00000056201;ENSMUSG00000062077;ENSMUSG00000062929
GO:0010880	regulation of release of sequestered calcium ion into cytosol by sarcoplasmic reticulum	BP	5	22	5.43447083382413e-06	8.2512717345139e-05	ENSMUSG00000007122;ENSMUSG00000019787;ENSMUSG00000021699;ENSMUSG00000031791;ENSMUSG00000033044
GO:0019320	hexose catabolic process	BP	5	22	5.43447083382413e-06	8.2512717345139e-05	ENSMUSG00000006457;ENSMUSG00000025791;ENSMUSG00000027010;ENSMUSG00000033065;ENSMUSG00000063229
GO:1901019	regulation of calcium ion transmembrane transporter activity	BP	8	80	5.45459540582537e-06	8.2512717345139e-05	ENSMUSG00000007097;ENSMUSG00000007122;ENSMUSG00000019787;ENSMUSG00000020216;ENSMUSG00000021699;ENSMUSG00000040118;ENSMUSG00000040287;ENSMUSG00000062694
GO:1902905	positive regulation of supramolecular fiber organization	BP	12	199	5.66921458404147e-06	8.53848082985111e-05	ENSMUSG00000024381;ENSMUSG00000027805;ENSMUSG00000029683;ENSMUSG00000032366;ENSMUSG00000038170;ENSMUSG00000039376;ENSMUSG00000044086;ENSMUSG00000050315;ENSMUSG00000052374;ENSMUSG00000056201;ENSMUSG00000062694;ENSMUSG00000062929
GO:0006007	glucose catabolic process	BP	4	11	6.35305182819918e-06	9.52681554585172e-05	ENSMUSG00000006457;ENSMUSG00000027010;ENSMUSG00000033065;ENSMUSG00000063229
GO:0009206	purine ribonucleoside triphosphate biosynthetic process	BP	10	137	6.48512483885871e-06	9.68276864468558e-05	ENSMUSG00000000628;ENSMUSG00000006457;ENSMUSG00000006542;ENSMUSG00000011752;ENSMUSG00000020475;ENSMUSG00000027010;ENSMUSG00000028518;ENSMUSG00000030695;ENSMUSG00000033065;ENSMUSG00000060600
GO:0051155	positive regulation of striated muscle cell differentiation	BP	8	82	6.56916877605483e-06	9.76597547785048e-05	ENSMUSG00000005583;ENSMUSG00000006457;ENSMUSG00000030470;ENSMUSG00000031633;ENSMUSG00000035923;ENSMUSG00000038132;ENSMUSG00000044086;ENSMUSG00000062694
GO:0051693	actin filament capping	BP	6	39	6.73973682596604e-06	9.97654605697719e-05	ENSMUSG00000005628;ENSMUSG00000028328;ENSMUSG00000029683;ENSMUSG00000032366;ENSMUSG00000044086;ENSMUSG00000056201
GO:0003229	ventricular cardiac muscle tissue development	BP	7	59	6.78512385414952e-06	0.000100008086209238	ENSMUSG00000013936;ENSMUSG00000020644;ENSMUSG00000026418;ENSMUSG00000032366;ENSMUSG00000053093;ENSMUSG00000059741;ENSMUSG00000091898
GO:0031444	slow-twitch skeletal muscle fiber contraction	BP	3	4	6.85113303139478e-06	0.000100125245022375	ENSMUSG00000018893;ENSMUSG00000053093;ENSMUSG00000064179
GO:0043503	skeletal muscle fiber adaptation	BP	3	4	6.85113303139478e-06	0.000100125245022375	ENSMUSG00000028116;ENSMUSG00000031972;ENSMUSG00000068697
GO:0009145	purine nucleoside triphosphate biosynthetic process	BP	10	138	6.91867952335971e-06	0.000100685762346277	ENSMUSG00000000628;ENSMUSG00000006457;ENSMUSG00000006542;ENSMUSG00000011752;ENSMUSG00000020475;ENSMUSG00000027010;ENSMUSG00000028518;ENSMUSG00000030695;ENSMUSG00000033065;ENSMUSG00000060600
GO:0046434	organophosphate catabolic process	BP	12	205	7.67526621210359e-06	0.000111226862040106	ENSMUSG00000000628;ENSMUSG00000006457;ENSMUSG00000006542;ENSMUSG00000011752;ENSMUSG00000020475;ENSMUSG00000021699;ENSMUSG00000027010;ENSMUSG00000028518;ENSMUSG00000030695;ENSMUSG00000033065;ENSMUSG00000060600;ENSMUSG00000063229
GO:0043244	regulation of protein complex disassembly	BP	9	112	8.66817719276957e-06	0.000125090138652143	ENSMUSG00000005628;ENSMUSG00000028328;ENSMUSG00000029683;ENSMUSG00000032366;ENSMUSG00000044086;ENSMUSG00000052374;ENSMUSG00000056201;ENSMUSG00000062077;ENSMUSG00000062929
GO:0048729	tissue morphogenesis	BP	22	633	9.33928234213912e-06	0.000133977081241056	ENSMUSG00000005583;ENSMUSG00000007877;ENSMUSG00000013936;ENSMUSG00000020061;ENSMUSG00000024049;ENSMUSG00000024803;ENSMUSG00000026418;ENSMUSG00000027470;ENSMUSG00000028496;ENSMUSG00000031461;ENSMUSG00000031972;ENSMUSG00000032366;ENSMUSG00000035923;ENSMUSG00000038670;ENSMUSG00000051747;ENSMUSG00000053093;ENSMUSG00000056201;ENSMUSG00000059741;ENSMUSG00000062694;ENSMUSG00000068614;ENSMUSG00000074227;…
GO:0014870	response to muscle inactivity	BP	4	12	9.4393826447018e-06	0.000133977081241056	ENSMUSG00000001508;ENSMUSG00000006457;ENSMUSG00000007122;ENSMUSG00000022358
GO:0014877	response to muscle inactivity involved in regulation of muscle adaptation	BP	4	12	9.4393826447018e-06	0.000133977081241056	ENSMUSG00000001508;ENSMUSG00000006457;ENSMUSG00000007122;ENSMUSG00000022358
GO:0014894	response to denervation involved in regulation of muscle adaptation	BP	4	12	9.4393826447018e-06	0.000133977081241056	ENSMUSG00000001508;ENSMUSG00000006457;ENSMUSG00000007122;ENSMUSG00000022358
GO:0009201	ribonucleoside triphosphate biosynthetic process	BP	10	143	9.48337784521565e-06	0.000134049877820282	ENSMUSG00000000628;ENSMUSG00000006457;ENSMUSG00000006542;ENSMUSG00000011752;ENSMUSG00000020475;ENSMUSG00000027010;ENSMUSG00000028518;ENSMUSG00000030695;ENSMUSG00000033065;ENSMUSG00000060600
GO:0014850	response to muscle activity	BP	5	25	1.06450402218274e-05	0.000149856096837073	ENSMUSG00000006542;ENSMUSG00000011148;ENSMUSG00000022519;ENSMUSG00000028518;ENSMUSG00000079110
GO:0051188	cofactor biosynthetic process	BP	13	249	1.10649788069943e-05	0.000155134601241152	ENSMUSG00000000628;ENSMUSG00000004939;ENSMUSG00000006457;ENSMUSG00000006542;ENSMUSG00000011752;ENSMUSG00000019577;ENSMUSG00000020475;ENSMUSG00000028518;ENSMUSG00000030695;ENSMUSG00000031782;ENSMUSG00000033065;ENSMUSG00000038967;ENSMUSG00000060600
GO:0010830	regulation of myotube differentiation	BP	7	64	1.17389574420247e-05	0.000163256710554609	ENSMUSG00000006457;ENSMUSG00000025172;ENSMUSG00000030470;ENSMUSG00000035923;ENSMUSG00000038132;ENSMUSG00000044086;ENSMUSG00000062694
GO:0030837	negative regulation of actin filament polymerization	BP	7	64	1.17389574420247e-05	0.000163256710554609	ENSMUSG00000005628;ENSMUSG00000027805;ENSMUSG00000028328;ENSMUSG00000029683;ENSMUSG00000032366;ENSMUSG00000044086;ENSMUSG00000056201
GO:0010831	positive regulation of myotube differentiation	BP	6	43	1.20962520854273e-05	0.000167550094147144	ENSMUSG00000006457;ENSMUSG00000030470;ENSMUSG00000035923;ENSMUSG00000038132;ENSMUSG00000044086;ENSMUSG00000062694
GO:0016043	cellular component organization	BP	104	6013	1.35053917360776e-05	0.000186320384390926	ENSMUSG00000000628;ENSMUSG00000001508;ENSMUSG00000002500;ENSMUSG00000004558;ENSMUSG00000005583;ENSMUSG00000005628;ENSMUSG00000006373;ENSMUSG00000007122;ENSMUSG00000007877;ENSMUSG00000013076;ENSMUSG00000013936;ENSMUSG00000015568;ENSMUSG00000018566;ENSMUSG00000019787;ENSMUSG00000020061;ENSMUSG00000020067;ENSMUSG00000020326;ENSMUSG00000020386;ENSMUSG00000020644;ENSMUSG00000021270;ENSMUSG00000021373;…
GO:0030835	negative regulation of actin filament depolymerization	BP	6	44	1.38658453016653e-05	0.000190531077471888	ENSMUSG00000005628;ENSMUSG00000028328;ENSMUSG00000029683;ENSMUSG00000032366;ENSMUSG00000044086;ENSMUSG00000056201
GO:0032271	regulation of protein polymerization	BP	12	218	1.42677560312223e-05	0.000195275756157483	ENSMUSG00000005628;ENSMUSG00000021270;ENSMUSG00000024381;ENSMUSG00000027805;ENSMUSG00000028328;ENSMUSG00000028832;ENSMUSG00000029683;ENSMUSG00000032366;ENSMUSG00000038170;ENSMUSG00000044086;ENSMUSG00000056201;ENSMUSG00000062694
GO:0030832	regulation of actin filament length	BP	11	183	1.4370591079115e-05	0.000195905804869042	ENSMUSG00000005628;ENSMUSG00000024381;ENSMUSG00000026950;ENSMUSG00000027805;ENSMUSG00000028328;ENSMUSG00000029683;ENSMUSG00000032366;ENSMUSG00000044086;ENSMUSG00000052374;ENSMUSG00000056201;ENSMUSG00000062929
GO:0006734	NADH metabolic process	BP	5	27	1.58596160268593e-05	0.000215353605026133	ENSMUSG00000006457;ENSMUSG00000027010;ENSMUSG00000032279;ENSMUSG00000033065;ENSMUSG00000063229
GO:0019659	glucose catabolic process to lactate	BP	3	5	1.69749556631006e-05	0.00022692489179083	ENSMUSG00000006457;ENSMUSG00000027010;ENSMUSG00000063229
GO:0019660	glycolytic fermentation	BP	3	5	1.69749556631006e-05	0.00022692489179083	ENSMUSG00000006457;ENSMUSG00000027010;ENSMUSG00000063229
GO:0019661	glucose catabolic process to lactate via pyruvate	BP	3	5	1.69749556631006e-05	0.00022692489179083	ENSMUSG00000006457;ENSMUSG00000027010;ENSMUSG00000063229
GO:0019666	nitrogenous compound fermentation	BP	3	5	1.69749556631006e-05	0.00022692489179083	ENSMUSG00000006457;ENSMUSG00000027010;ENSMUSG00000063229
GO:0110053	regulation of actin filament organization	BP	13	260	1.75068100018061e-05	0.000233131226626367	ENSMUSG00000005628;ENSMUSG00000024381;ENSMUSG00000027805;ENSMUSG00000028328;ENSMUSG00000028832;ENSMUSG00000029683;ENSMUSG00000032366;ENSMUSG00000039376;ENSMUSG00000044086;ENSMUSG00000050315;ENSMUSG00000052374;ENSMUSG00000056201;ENSMUSG00000062929
GO:0046365	monosaccharide catabolic process	BP	5	28	1.9118316208252e-05	0.000253611817701005	ENSMUSG00000006457;ENSMUSG00000025791;ENSMUSG00000027010;ENSMUSG00000033065;ENSMUSG00000063229
GO:0051494	negative regulation of cytoskeleton organization	BP	10	155	1.91975527958525e-05	0.000253687201505346	ENSMUSG00000005628;ENSMUSG00000027805;ENSMUSG00000028328;ENSMUSG00000028832;ENSMUSG00000029683;ENSMUSG00000032366;ENSMUSG00000044086;ENSMUSG00000056201;ENSMUSG00000062077;ENSMUSG00000062694
GO:0051049	regulation of transport	BP	44	1909	2.12340987272089e-05	0.000279528269122685	ENSMUSG00000000628;ENSMUSG00000005583;ENSMUSG00000007097;ENSMUSG00000007122;ENSMUSG00000015568;ENSMUSG00000018566;ENSMUSG00000019787;ENSMUSG00000020216;ENSMUSG00000020386;ENSMUSG00000020722;ENSMUSG00000021699;ENSMUSG00000023092;ENSMUSG00000024049;ENSMUSG00000024381;ENSMUSG00000024803;ENSMUSG00000026407;ENSMUSG00000026817;ENSMUSG00000027470;ENSMUSG00000027488;ENSMUSG00000027499;ENSMUSG00000027805;…
GO:0009628	response to abiotic stimulus	BP	31	1144	2.14044346661978e-05	0.000280699221154815	ENSMUSG00000000628;ENSMUSG00000006221;ENSMUSG00000007097;ENSMUSG00000007122;ENSMUSG00000007877;ENSMUSG00000011148;ENSMUSG00000015568;ENSMUSG00000016349;ENSMUSG00000018566;ENSMUSG00000018893;ENSMUSG00000020644;ENSMUSG00000021270;ENSMUSG00000022358;ENSMUSG00000024803;ENSMUSG00000024924;ENSMUSG00000025172;ENSMUSG00000028834;ENSMUSG00000030189;ENSMUSG00000030399;ENSMUSG00000030470;ENSMUSG00000030592;…
GO:0051495	positive regulation of cytoskeleton organization	BP	12	228	2.22882016998059e-05	0.000291181847206934	ENSMUSG00000024381;ENSMUSG00000027805;ENSMUSG00000029683;ENSMUSG00000032366;ENSMUSG00000038170;ENSMUSG00000039376;ENSMUSG00000044086;ENSMUSG00000050315;ENSMUSG00000052374;ENSMUSG00000056201;ENSMUSG00000062694;ENSMUSG00000062929
GO:0002026	regulation of the force of heart contraction	BP	5	29	2.28751676715754e-05	0.000296603207891968	ENSMUSG00000007097;ENSMUSG00000013936;ENSMUSG00000030470;ENSMUSG00000053093;ENSMUSG00000059741
GO:0048643	positive regulation of skeletal muscle tissue development	BP	5	29	2.28751676715754e-05	0.000296603207891968	ENSMUSG00000005583;ENSMUSG00000006457;ENSMUSG00000035923;ENSMUSG00000038132;ENSMUSG00000044086
GO:0019674	NAD metabolic process	BP	6	48	2.31532606229187e-05	0.000299084628795681	ENSMUSG00000004939;ENSMUSG00000006457;ENSMUSG00000027010;ENSMUSG00000032279;ENSMUSG00000033065;ENSMUSG00000063229
GO:0034764	positive regulation of transmembrane transport	BP	12	229	2.32730081405759e-05	0.000299509720435993	ENSMUSG00000007122;ENSMUSG00000019787;ENSMUSG00000026817;ENSMUSG00000030654;ENSMUSG00000031633;ENSMUSG00000036570;ENSMUSG00000040118;ENSMUSG00000040287;ENSMUSG00000052374;ENSMUSG00000055980;ENSMUSG00000056201;ENSMUSG00000079110
GO:0017144	drug metabolic process	BP	23	723	2.38515691840764e-05	0.000305814357308102	ENSMUSG00000000628;ENSMUSG00000006457;ENSMUSG00000006542;ENSMUSG00000007097;ENSMUSG00000011148;ENSMUSG00000011752;ENSMUSG00000020475;ENSMUSG00000021270;ENSMUSG00000026817;ENSMUSG00000027010;ENSMUSG00000027333;ENSMUSG00000028518;ENSMUSG00000030695;ENSMUSG00000030785;ENSMUSG00000031782;ENSMUSG00000032279;ENSMUSG00000033065;ENSMUSG00000053093;ENSMUSG00000060600;ENSMUSG00000063229;ENSMUSG00000070385;…
GO:0090407	organophosphate biosynthetic process	BP	19	530	2.53437843796904e-05	0.000323743378983526	ENSMUSG00000000628;ENSMUSG00000004939;ENSMUSG00000006457;ENSMUSG00000006542;ENSMUSG00000011148;ENSMUSG00000011752;ENSMUSG00000019577;ENSMUSG00000020475;ENSMUSG00000022215;ENSMUSG00000026817;ENSMUSG00000027010;ENSMUSG00000028518;ENSMUSG00000028773;ENSMUSG00000030399;ENSMUSG00000030695;ENSMUSG00000033065;ENSMUSG00000038967;ENSMUSG00000060600;ENSMUSG00000070385
GO:1901880	negative regulation of protein depolymerization	BP	7	72	2.56503330524396e-05	0.000325997875472822	ENSMUSG00000005628;ENSMUSG00000028328;ENSMUSG00000029683;ENSMUSG00000032366;ENSMUSG00000044086;ENSMUSG00000056201;ENSMUSG00000062077
GO:0006874	cellular calcium ion homeostasis	BP	18	484	2.57093134614693e-05	0.000325997875472822	ENSMUSG00000007097;ENSMUSG00000007122;ENSMUSG00000019787;ENSMUSG00000020216;ENSMUSG00000021699;ENSMUSG00000030470;ENSMUSG00000030592;ENSMUSG00000030730;ENSMUSG00000031791;ENSMUSG00000032648;ENSMUSG00000033044;ENSMUSG00000036570;ENSMUSG00000037493;ENSMUSG00000038239;ENSMUSG00000040118;ENSMUSG00000042686;ENSMUSG00000062694;ENSMUSG00000079110
GO:0002027	regulation of heart rate	BP	8	99	2.64649918566602e-05	0.000333130499684748	ENSMUSG00000021699;ENSMUSG00000024381;ENSMUSG00000027488;ENSMUSG00000032366;ENSMUSG00000040118;ENSMUSG00000046480;ENSMUSG00000053093;ENSMUSG00000062694
GO:0050848	regulation of calcium-mediated signaling	BP	8	99	2.64649918566602e-05	0.000333130499684748	ENSMUSG00000006457;ENSMUSG00000019787;ENSMUSG00000020216;ENSMUSG00000021699;ENSMUSG00000028116;ENSMUSG00000038967;ENSMUSG00000057604;ENSMUSG00000068697
GO:0009887	animal organ morphogenesis	BP	28	992	2.6929469581755e-05	0.000337744511227175	ENSMUSG00000005583;ENSMUSG00000006457;ENSMUSG00000007877;ENSMUSG00000013936;ENSMUSG00000020061;ENSMUSG00000020644;ENSMUSG00000024049;ENSMUSG00000024803;ENSMUSG00000026418;ENSMUSG00000027077;ENSMUSG00000027470;ENSMUSG00000027868;ENSMUSG00000028496;ENSMUSG00000028949;ENSMUSG00000030592;ENSMUSG00000031461;ENSMUSG00000031972;ENSMUSG00000032366;ENSMUSG00000035923;ENSMUSG00000038670;ENSMUSG00000039376;…
GO:0055010	ventricular cardiac muscle tissue morphogenesis	BP	6	50	2.93845610875767e-05	0.000367200547793666	ENSMUSG00000013936;ENSMUSG00000026418;ENSMUSG00000032366;ENSMUSG00000053093;ENSMUSG00000059741;ENSMUSG00000091898
GO:0006811	ion transport	BP	39	1631	3.0044912689258e-05	0.000374097125867332	ENSMUSG00000005583;ENSMUSG00000007097;ENSMUSG00000007122;ENSMUSG00000019787;ENSMUSG00000020216;ENSMUSG00000020722;ENSMUSG00000021699;ENSMUSG00000022464;ENSMUSG00000022519;ENSMUSG00000023092;ENSMUSG00000024381;ENSMUSG00000025161;ENSMUSG00000025488;ENSMUSG00000026407;ENSMUSG00000027010;ENSMUSG00000027488;ENSMUSG00000028773;ENSMUSG00000030249;ENSMUSG00000030592;ENSMUSG00000030654;ENSMUSG00000030730;…
GO:0051209	release of sequestered calcium ion into cytosol	BP	9	131	3.05901056714839e-05	0.000379515375758805	ENSMUSG00000007122;ENSMUSG00000019787;ENSMUSG00000020216;ENSMUSG00000021699;ENSMUSG00000030592;ENSMUSG00000031791;ENSMUSG00000033044;ENSMUSG00000042686;ENSMUSG00000079110
GO:0019318	hexose metabolic process	BP	12	236	3.12916684485062e-05	0.000386827829673469	ENSMUSG00000000628;ENSMUSG00000006457;ENSMUSG00000019577;ENSMUSG00000020475;ENSMUSG00000021456;ENSMUSG00000025791;ENSMUSG00000027010;ENSMUSG00000030695;ENSMUSG00000033065;ENSMUSG00000038967;ENSMUSG00000055980;ENSMUSG00000063229
GO:0006006	glucose metabolic process	BP	11	200	3.27710538420553e-05	0.000403669159647317	ENSMUSG00000000628;ENSMUSG00000006457;ENSMUSG00000019577;ENSMUSG00000020475;ENSMUSG00000021456;ENSMUSG00000025791;ENSMUSG00000027010;ENSMUSG00000033065;ENSMUSG00000038967;ENSMUSG00000055980;ENSMUSG00000063229
GO:0051196	regulation of coenzyme metabolic process	BP	6	51	3.29692589117217e-05	0.000404665387852413	ENSMUSG00000006457;ENSMUSG00000011752;ENSMUSG00000019577;ENSMUSG00000027010;ENSMUSG00000028518;ENSMUSG00000038967
GO:0014854	response to inactivity	BP	4	16	3.34121785953336e-05	0.000408647531827325	ENSMUSG00000001508;ENSMUSG00000006457;ENSMUSG00000007122;ENSMUSG00000022358
GO:0006113	fermentation	BP	3	6	3.36470577016015e-05	0.000410066084850966	ENSMUSG00000006457;ENSMUSG00000027010;ENSMUSG00000063229
GO:0003231	cardiac ventricle development	BP	9	133	3.4484796300686e-05	0.000417326534880933	ENSMUSG00000005583;ENSMUSG00000013936;ENSMUSG00000020644;ENSMUSG00000026418;ENSMUSG00000028949;ENSMUSG00000032366;ENSMUSG00000053093;ENSMUSG00000059741;ENSMUSG00000091898
GO:0051283	negative regulation of sequestering of calcium ion	BP	9	133	3.4484796300686e-05	0.000417326534880933	ENSMUSG00000007122;ENSMUSG00000019787;ENSMUSG00000020216;ENSMUSG00000021699;ENSMUSG00000030592;ENSMUSG00000031791;ENSMUSG00000033044;ENSMUSG00000042686;ENSMUSG00000079110
GO:0051258	protein polymerization	BP	13	279	3.65545640872188e-05	0.000440827592786076	ENSMUSG00000005628;ENSMUSG00000007122;ENSMUSG00000021270;ENSMUSG00000024381;ENSMUSG00000027805;ENSMUSG00000028328;ENSMUSG00000028832;ENSMUSG00000029683;ENSMUSG00000032366;ENSMUSG00000038170;ENSMUSG00000044086;ENSMUSG00000056201;ENSMUSG00000062694
GO:0055074	calcium ion homeostasis	BP	18	498	3.73158515516237e-05	0.000448440320562893	ENSMUSG00000007097;ENSMUSG00000007122;ENSMUSG00000019787;ENSMUSG00000020216;ENSMUSG00000021699;ENSMUSG00000030470;ENSMUSG00000030592;ENSMUSG00000030730;ENSMUSG00000031791;ENSMUSG00000032648;ENSMUSG00000033044;ENSMUSG00000036570;ENSMUSG00000037493;ENSMUSG00000038239;ENSMUSG00000040118;ENSMUSG00000042686;ENSMUSG00000062694;ENSMUSG00000079110
GO:0051282	regulation of sequestering of calcium ion	BP	9	135	3.87913814952356e-05	0.000464553731864817	ENSMUSG00000007122;ENSMUSG00000019787;ENSMUSG00000020216;ENSMUSG00000021699;ENSMUSG00000030592;ENSMUSG00000031791;ENSMUSG00000033044;ENSMUSG00000042686;ENSMUSG00000079110
GO:0016051	carbohydrate biosynthetic process	BP	11	204	3.92832293629393e-05	0.000468816117898884	ENSMUSG00000003865;ENSMUSG00000006542;ENSMUSG00000019528;ENSMUSG00000020475;ENSMUSG00000021456;ENSMUSG00000025537;ENSMUSG00000025791;ENSMUSG00000033400;ENSMUSG00000038967;ENSMUSG00000055980;ENSMUSG00000067279
GO:0051208	sequestering of calcium ion	BP	9	136	4.1109845631299e-05	0.000488923646835691	ENSMUSG00000007122;ENSMUSG00000019787;ENSMUSG00000020216;ENSMUSG00000021699;ENSMUSG00000030592;ENSMUSG00000031791;ENSMUSG00000033044;ENSMUSG00000042686;ENSMUSG00000079110
GO:0043242	negative regulation of protein complex disassembly	BP	7	78	4.32668578262325e-05	0.000512808909425003	ENSMUSG00000005628;ENSMUSG00000028328;ENSMUSG00000029683;ENSMUSG00000032366;ENSMUSG00000044086;ENSMUSG00000056201;ENSMUSG00000062077
GO:0071840	cellular component organization or biogenesis	BP	104	6173	4.43365780912643e-05	0.000523687869304009	ENSMUSG00000000628;ENSMUSG00000001508;ENSMUSG00000002500;ENSMUSG00000004558;ENSMUSG00000005583;ENSMUSG00000005628;ENSMUSG00000006373;ENSMUSG00000007122;ENSMUSG00000007877;ENSMUSG00000013076;ENSMUSG00000013936;ENSMUSG00000015568;ENSMUSG00000018566;ENSMUSG00000019787;ENSMUSG00000020061;ENSMUSG00000020067;ENSMUSG00000020326;ENSMUSG00000020386;ENSMUSG00000020644;ENSMUSG00000021270;ENSMUSG00000021373;…
GO:0032984	protein-containing complex disassembly	BP	11	207	4.48720118098807e-05	0.00052820330625351	ENSMUSG00000005628;ENSMUSG00000028328;ENSMUSG00000028832;ENSMUSG00000028949;ENSMUSG00000029683;ENSMUSG00000032366;ENSMUSG00000044086;ENSMUSG00000052374;ENSMUSG00000056201;ENSMUSG00000062077;ENSMUSG00000062929
GO:0060402	calcium ion transport into cytosol	BP	10	172	4.68523224782437e-05	0.00054963830009341	ENSMUSG00000007122;ENSMUSG00000019787;ENSMUSG00000020216;ENSMUSG00000021699;ENSMUSG00000030592;ENSMUSG00000031791;ENSMUSG00000033044;ENSMUSG00000040118;ENSMUSG00000042686;ENSMUSG00000079110
GO:0008154	actin polymerization or depolymerization	BP	11	209	4.89667576739498e-05	0.000572496092262552	ENSMUSG00000005628;ENSMUSG00000021373;ENSMUSG00000024381;ENSMUSG00000027805;ENSMUSG00000028328;ENSMUSG00000029683;ENSMUSG00000032366;ENSMUSG00000044086;ENSMUSG00000052374;ENSMUSG00000056201;ENSMUSG00000062929
GO:0072503	cellular divalent inorganic cation homeostasis	BP	18	509	4.94905631911255e-05	0.000576665379885783	ENSMUSG00000007097;ENSMUSG00000007122;ENSMUSG00000019787;ENSMUSG00000020216;ENSMUSG00000021699;ENSMUSG00000030470;ENSMUSG00000030592;ENSMUSG00000030730;ENSMUSG00000031791;ENSMUSG00000032648;ENSMUSG00000033044;ENSMUSG00000036570;ENSMUSG00000037493;ENSMUSG00000038239;ENSMUSG00000040118;ENSMUSG00000042686;ENSMUSG00000062694;ENSMUSG00000079110
GO:0015672	monovalent inorganic cation transport	BP	18	512	5.33709486799583e-05	0.000619785865310357	ENSMUSG00000007097;ENSMUSG00000022464;ENSMUSG00000023092;ENSMUSG00000024381;ENSMUSG00000025488;ENSMUSG00000027488;ENSMUSG00000030249;ENSMUSG00000030730;ENSMUSG00000030785;ENSMUSG00000031633;ENSMUSG00000031791;ENSMUSG00000036570;ENSMUSG00000038201;ENSMUSG00000041697;ENSMUSG00000046480;ENSMUSG00000052374;ENSMUSG00000062694;ENSMUSG00000074218
GO:0050801	ion homeostasis	BP	24	816	5.50887863085648e-05	0.00063758799992698	ENSMUSG00000007097;ENSMUSG00000007122;ENSMUSG00000019577;ENSMUSG00000019787;ENSMUSG00000020216;ENSMUSG00000021699;ENSMUSG00000023092;ENSMUSG00000028518;ENSMUSG00000028773;ENSMUSG00000030470;ENSMUSG00000030592;ENSMUSG00000030730;ENSMUSG00000031791;ENSMUSG00000032648;ENSMUSG00000033044;ENSMUSG00000036570;ENSMUSG00000037493;ENSMUSG00000038239;ENSMUSG00000038403;ENSMUSG00000038967;ENSMUSG00000040118;…
GO:0003205	cardiac chamber development	BP	10	176	5.68910838665095e-05	0.000656245311891609	ENSMUSG00000005583;ENSMUSG00000013936;ENSMUSG00000020644;ENSMUSG00000026418;ENSMUSG00000028949;ENSMUSG00000032366;ENSMUSG00000053093;ENSMUSG00000059741;ENSMUSG00000062694;ENSMUSG00000091898
GO:0034767	positive regulation of ion transmembrane transport	BP	10	178	6.25617708323939e-05	0.000719251825336421	ENSMUSG00000007122;ENSMUSG00000019787;ENSMUSG00000030654;ENSMUSG00000031633;ENSMUSG00000036570;ENSMUSG00000040118;ENSMUSG00000040287;ENSMUSG00000052374;ENSMUSG00000056201;ENSMUSG00000079110
GO:0031333	negative regulation of protein complex assembly	BP	9	145	6.7786408391646e-05	0.000776728646321552	ENSMUSG00000005628;ENSMUSG00000027805;ENSMUSG00000028328;ENSMUSG00000028832;ENSMUSG00000029683;ENSMUSG00000032060;ENSMUSG00000032366;ENSMUSG00000044086;ENSMUSG00000056201
GO:0009987	cellular process	BP	224	16586	6.91214096081624e-05	0.000789403118339576	ENSMUSG00000000253;ENSMUSG00000000628;ENSMUSG00000001508;ENSMUSG00000001604;ENSMUSG00000001891;ENSMUSG00000002500;ENSMUSG00000003865;ENSMUSG00000004558;ENSMUSG00000004939;ENSMUSG00000005583;ENSMUSG00000005628;ENSMUSG00000006373;ENSMUSG00000006457;ENSMUSG00000006542;ENSMUSG00000007097;ENSMUSG00000007122;ENSMUSG00000007877;ENSMUSG00000008658;ENSMUSG00000011148;ENSMUSG00000011752;ENSMUSG00000013076;…
GO:0051279	regulation of release of sequestered calcium ion into cytosol	BP	7	84	6.97719056135582e-05	0.00079420231835367	ENSMUSG00000007122;ENSMUSG00000019787;ENSMUSG00000020216;ENSMUSG00000021699;ENSMUSG00000031791;ENSMUSG00000033044;ENSMUSG00000079110
GO:0032787	monocarboxylic acid metabolic process	BP	19	573	7.21735423946948e-05	0.00081883732802402	ENSMUSG00000000628;ENSMUSG00000006457;ENSMUSG00000006542;ENSMUSG00000011752;ENSMUSG00000015568;ENSMUSG00000019577;ENSMUSG00000020475;ENSMUSG00000020593;ENSMUSG00000027010;ENSMUSG00000028518;ENSMUSG00000028773;ENSMUSG00000030695;ENSMUSG00000033065;ENSMUSG00000038205;ENSMUSG00000038967;ENSMUSG00000055980;ENSMUSG00000060600;ENSMUSG00000063229;ENSMUSG00000067653
GO:0008064	regulation of actin polymerization or depolymerization	BP	10	182	7.5356917197929e-05	0.000852150843985762	ENSMUSG00000005628;ENSMUSG00000024381;ENSMUSG00000027805;ENSMUSG00000028328;ENSMUSG00000029683;ENSMUSG00000032366;ENSMUSG00000044086;ENSMUSG00000052374;ENSMUSG00000056201;ENSMUSG00000062929
GO:0010611	regulation of cardiac muscle hypertrophy	BP	7	86	8.10991834303773e-05	0.000914088508664613	ENSMUSG00000005583;ENSMUSG00000022358;ENSMUSG00000028834;ENSMUSG00000031633;ENSMUSG00000032355;ENSMUSG00000057604;ENSMUSG00000062694
GO:0072507	divalent inorganic cation homeostasis	BP	18	530	8.28498707070903e-05	0.000930779166347734	ENSMUSG00000007097;ENSMUSG00000007122;ENSMUSG00000019787;ENSMUSG00000020216;ENSMUSG00000021699;ENSMUSG00000030470;ENSMUSG00000030592;ENSMUSG00000030730;ENSMUSG00000031791;ENSMUSG00000032648;ENSMUSG00000033044;ENSMUSG00000036570;ENSMUSG00000037493;ENSMUSG00000038239;ENSMUSG00000040118;ENSMUSG00000042686;ENSMUSG00000062694;ENSMUSG00000079110
GO:2001014	regulation of skeletal muscle cell differentiation	BP	4	20	8.56341173133936e-05	0.000958935294200956	ENSMUSG00000005583;ENSMUSG00000008658;ENSMUSG00000038132;ENSMUSG00000075307
GO:0060401	cytosolic calcium ion transport	BP	10	185	8.63541297587999e-05	0.000963868587501945	ENSMUSG00000007122;ENSMUSG00000019787;ENSMUSG00000020216;ENSMUSG00000021699;ENSMUSG00000030592;ENSMUSG00000031791;ENSMUSG00000033044;ENSMUSG00000040118;ENSMUSG00000042686;ENSMUSG00000079110
GO:0097553	calcium ion transmembrane import into cytosol	BP	9	150	8.80629036690692e-05	0.000979770821789096	ENSMUSG00000007122;ENSMUSG00000019787;ENSMUSG00000020216;ENSMUSG00000021699;ENSMUSG00000030592;ENSMUSG00000031791;ENSMUSG00000033044;ENSMUSG00000042686;ENSMUSG00000079110
GO:0051480	regulation of cytosolic calcium ion concentration	BP	15	392	8.89859472727913e-05	0.000986857016539734	ENSMUSG00000007097;ENSMUSG00000007122;ENSMUSG00000019787;ENSMUSG00000020216;ENSMUSG00000021699;ENSMUSG00000030592;ENSMUSG00000031791;ENSMUSG00000033044;ENSMUSG00000036570;ENSMUSG00000037493;ENSMUSG00000038239;ENSMUSG00000040118;ENSMUSG00000042686;ENSMUSG00000062694;ENSMUSG00000079110
GO:0019249	lactate biosynthetic process	BP	3	8	9.25398240795973e-05	0.00101971199121575	ENSMUSG00000006457;ENSMUSG00000027010;ENSMUSG00000063229
GO:0048743	positive regulation of skeletal muscle fiber development	BP	3	8	9.25398240795973e-05	0.00101971199121575	ENSMUSG00000006457;ENSMUSG00000035923;ENSMUSG00000044086
GO:0014743	regulation of muscle hypertrophy	BP	7	89	0.000100863712344139	0.00110789472571635	ENSMUSG00000005583;ENSMUSG00000022358;ENSMUSG00000028834;ENSMUSG00000031633;ENSMUSG00000032355;ENSMUSG00000057604;ENSMUSG00000062694
GO:0046716	muscle cell cellular homeostasis	BP	4	21	0.000104785450353681	0.00114731751831697	ENSMUSG00000030695;ENSMUSG00000033065;ENSMUSG00000062694;ENSMUSG00000062929
GO:0005996	monosaccharide metabolic process	BP	12	268	0.000106190295300708	0.00115689883847554	ENSMUSG00000000628;ENSMUSG00000006457;ENSMUSG00000019577;ENSMUSG00000020475;ENSMUSG00000021456;ENSMUSG00000025791;ENSMUSG00000027010;ENSMUSG00000030695;ENSMUSG00000033065;ENSMUSG00000038967;ENSMUSG00000055980;ENSMUSG00000063229
GO:0048519	negative regulation of biological process	BP	91	5319	0.000106331380631124	0.00115689883847554	ENSMUSG00000000628;ENSMUSG00000004558;ENSMUSG00000004939;ENSMUSG00000005583;ENSMUSG00000005628;ENSMUSG00000006373;ENSMUSG00000006457;ENSMUSG00000007097;ENSMUSG00000007122;ENSMUSG00000013936;ENSMUSG00000015568;ENSMUSG00000019577;ENSMUSG00000019787;ENSMUSG00000020216;ENSMUSG00000020326;ENSMUSG00000020644;ENSMUSG00000021699;ENSMUSG00000021702;ENSMUSG00000022270;ENSMUSG00000022358;ENSMUSG00000022484;…
GO:0006875	cellular metal ion homeostasis	BP	19	591	0.000108131663173759	0.00117278649775564	ENSMUSG00000007097;ENSMUSG00000007122;ENSMUSG00000019787;ENSMUSG00000020216;ENSMUSG00000021699;ENSMUSG00000030470;ENSMUSG00000030592;ENSMUSG00000030730;ENSMUSG00000031791;ENSMUSG00000032648;ENSMUSG00000033044;ENSMUSG00000036570;ENSMUSG00000037493;ENSMUSG00000038239;ENSMUSG00000038403;ENSMUSG00000040118;ENSMUSG00000042686;ENSMUSG00000062694;ENSMUSG00000079110
GO:0043270	positive regulation of ion transport	BP	13	311	0.000110001690252402	0.0011893286196882	ENSMUSG00000007122;ENSMUSG00000019787;ENSMUSG00000023092;ENSMUSG00000028773;ENSMUSG00000030654;ENSMUSG00000031633;ENSMUSG00000036570;ENSMUSG00000040118;ENSMUSG00000040287;ENSMUSG00000046480;ENSMUSG00000052374;ENSMUSG00000056201;ENSMUSG00000079110
GO:0046394	carboxylic acid biosynthetic process	BP	14	360	0.000128938651667905	0.00138971690500813	ENSMUSG00000000628;ENSMUSG00000006457;ENSMUSG00000006542;ENSMUSG00000011752;ENSMUSG00000015568;ENSMUSG00000019577;ENSMUSG00000020475;ENSMUSG00000027010;ENSMUSG00000028518;ENSMUSG00000030695;ENSMUSG00000033065;ENSMUSG00000038205;ENSMUSG00000060600;ENSMUSG00000063229
GO:0051186	cofactor metabolic process	BP	17	502	0.000135095057966479	0.00145153537360245	ENSMUSG00000000628;ENSMUSG00000004939;ENSMUSG00000006457;ENSMUSG00000006542;ENSMUSG00000011752;ENSMUSG00000019577;ENSMUSG00000020475;ENSMUSG00000027010;ENSMUSG00000027313;ENSMUSG00000028518;ENSMUSG00000030695;ENSMUSG00000031782;ENSMUSG00000032279;ENSMUSG00000033065;ENSMUSG00000038967;ENSMUSG00000060600;ENSMUSG00000063229
GO:0016053	organic acid biosynthetic process	BP	14	362	0.000136602804834517	0.00146317724805667	ENSMUSG00000000628;ENSMUSG00000006457;ENSMUSG00000006542;ENSMUSG00000011752;ENSMUSG00000015568;ENSMUSG00000019577;ENSMUSG00000020475;ENSMUSG00000027010;ENSMUSG00000028518;ENSMUSG00000030695;ENSMUSG00000033065;ENSMUSG00000038205;ENSMUSG00000060600;ENSMUSG00000063229
GO:0006599	phosphagen metabolic process	BP	2	2	0.000144571509247494	0.00152953109016751	ENSMUSG00000021622;ENSMUSG00000030399
GO:0006603	phosphocreatine metabolic process	BP	2	2	0.000144571509247494	0.00152953109016751	ENSMUSG00000021622;ENSMUSG00000030399
GO:0014728	regulation of the force of skeletal muscle contraction	BP	2	2	0.000144571509247494	0.00152953109016751	ENSMUSG00000006457;ENSMUSG00000053093
GO:0014862	regulation of skeletal muscle contraction by chemo-mechanical energy conversion	BP	2	2	0.000144571509247494	0.00152953109016751	ENSMUSG00000006457;ENSMUSG00000053093
GO:0022607	cellular component assembly	BP	55	2801	0.000150351187231898	0.00158386180450993	ENSMUSG00000002500;ENSMUSG00000005583;ENSMUSG00000005628;ENSMUSG00000007122;ENSMUSG00000007877;ENSMUSG00000013936;ENSMUSG00000020061;ENSMUSG00000020067;ENSMUSG00000020386;ENSMUSG00000021270;ENSMUSG00000021702;ENSMUSG00000021798;ENSMUSG00000024049;ENSMUSG00000024381;ENSMUSG00000026950;ENSMUSG00000027805;ENSMUSG00000028116;ENSMUSG00000028273;ENSMUSG00000028328;ENSMUSG00000028348;ENSMUSG00000028518;…
GO:0071417	cellular response to organonitrogen compound	BP	18	556	0.000150625303531243	0.00158386180450993	ENSMUSG00000005583;ENSMUSG00000015568;ENSMUSG00000018566;ENSMUSG00000019577;ENSMUSG00000020593;ENSMUSG00000021699;ENSMUSG00000028278;ENSMUSG00000030470;ENSMUSG00000030592;ENSMUSG00000031791;ENSMUSG00000031972;ENSMUSG00000037493;ENSMUSG00000038967;ENSMUSG00000040118;ENSMUSG00000052374;ENSMUSG00000055980;ENSMUSG00000056201;ENSMUSG00000062694
GO:0048523	negative regulation of cellular process	BP	83	4779	0.000153214102824261	0.00160618674966832	ENSMUSG00000000628;ENSMUSG00000004558;ENSMUSG00000004939;ENSMUSG00000005583;ENSMUSG00000005628;ENSMUSG00000006373;ENSMUSG00000006457;ENSMUSG00000007122;ENSMUSG00000013936;ENSMUSG00000015568;ENSMUSG00000019577;ENSMUSG00000019787;ENSMUSG00000020216;ENSMUSG00000020326;ENSMUSG00000020644;ENSMUSG00000021699;ENSMUSG00000022270;ENSMUSG00000022610;ENSMUSG00000023043;ENSMUSG00000023074;ENSMUSG00000023092;…
GO:1904064	positive regulation of cation transmembrane transport	BP	9	163	0.000165800228140392	0.00173286359653397	ENSMUSG00000007122;ENSMUSG00000019787;ENSMUSG00000031633;ENSMUSG00000036570;ENSMUSG00000040118;ENSMUSG00000040287;ENSMUSG00000052374;ENSMUSG00000056201;ENSMUSG00000079110
GO:0034655	nucleobase-containing compound catabolic process	BP	15	418	0.000179816457053014	0.00187002828681416	ENSMUSG00000000628;ENSMUSG00000006457;ENSMUSG00000006542;ENSMUSG00000011752;ENSMUSG00000020475;ENSMUSG00000021699;ENSMUSG00000027010;ENSMUSG00000027680;ENSMUSG00000028518;ENSMUSG00000030695;ENSMUSG00000033065;ENSMUSG00000038132;ENSMUSG00000040694;ENSMUSG00000060600;ENSMUSG00000063229
GO:0043403	skeletal muscle tissue regeneration	BP	5	44	0.000180550716007282	0.00187002828681416	ENSMUSG00000001508;ENSMUSG00000035923;ENSMUSG00000060600;ENSMUSG00000068697;ENSMUSG00000079110
GO:0086004	regulation of cardiac muscle cell contraction	BP	5	44	0.000180550716007282	0.00187002828681416	ENSMUSG00000007097;ENSMUSG00000021699;ENSMUSG00000024381;ENSMUSG00000036570;ENSMUSG00000062694
GO:2001257	regulation of cation channel activity	BP	9	165	0.000181732326970376	0.00187663112491265	ENSMUSG00000005583;ENSMUSG00000007122;ENSMUSG00000019787;ENSMUSG00000020216;ENSMUSG00000021699;ENSMUSG00000040118;ENSMUSG00000040287;ENSMUSG00000052374;ENSMUSG00000056201
GO:1900542	regulation of purine nucleotide metabolic process	BP	7	98	0.000184774775335092	0.00190235283621114	ENSMUSG00000006457;ENSMUSG00000011752;ENSMUSG00000019577;ENSMUSG00000027010;ENSMUSG00000028518;ENSMUSG00000038967;ENSMUSG00000074218
GO:0030388	fructose 1,6-bisphosphate metabolic process	BP	3	10	0.000194784471768404	0.00199943941407507	ENSMUSG00000021456;ENSMUSG00000030695;ENSMUSG00000033065
GO:0051193	regulation of cofactor metabolic process	BP	6	70	0.000198354288568704	0.00203004136876398	ENSMUSG00000006457;ENSMUSG00000011752;ENSMUSG00000019577;ENSMUSG00000027010;ENSMUSG00000028518;ENSMUSG00000038967
GO:0044283	small molecule biosynthetic process	BP	20	675	0.000211741168088399	0.00216063694892571	ENSMUSG00000000628;ENSMUSG00000006457;ENSMUSG00000006542;ENSMUSG00000011752;ENSMUSG00000015568;ENSMUSG00000019577;ENSMUSG00000020475;ENSMUSG00000021456;ENSMUSG00000021699;ENSMUSG00000026817;ENSMUSG00000027010;ENSMUSG00000028518;ENSMUSG00000030695;ENSMUSG00000031782;ENSMUSG00000033065;ENSMUSG00000038205;ENSMUSG00000038967;ENSMUSG00000060600;ENSMUSG00000063229;ENSMUSG00000075232
GO:0019722	calcium-mediated signaling	BP	10	207	0.000216717057948191	0.00220488829753189	ENSMUSG00000006457;ENSMUSG00000007122;ENSMUSG00000019787;ENSMUSG00000020216;ENSMUSG00000021699;ENSMUSG00000028116;ENSMUSG00000031791;ENSMUSG00000038967;ENSMUSG00000057604;ENSMUSG00000068697
GO:0110020	regulation of actomyosin structure organization	BP	7	101	0.00022281314719193	0.00226024277842637	ENSMUSG00000005583;ENSMUSG00000027805;ENSMUSG00000028832;ENSMUSG00000032366;ENSMUSG00000039376;ENSMUSG00000062694;ENSMUSG00000067653
GO:0055080	cation homeostasis	BP	21	731	0.000223833901099513	0.00226393878267513	ENSMUSG00000007097;ENSMUSG00000007122;ENSMUSG00000019577;ENSMUSG00000019787;ENSMUSG00000020216;ENSMUSG00000021699;ENSMUSG00000030470;ENSMUSG00000030592;ENSMUSG00000030730;ENSMUSG00000031791;ENSMUSG00000032648;ENSMUSG00000033044;ENSMUSG00000036570;ENSMUSG00000037493;ENSMUSG00000038239;ENSMUSG00000038403;ENSMUSG00000038967;ENSMUSG00000040118;ENSMUSG00000042686;ENSMUSG00000062694;ENSMUSG00000079110
GO:0006140	regulation of nucleotide metabolic process	BP	7	102	0.000236809349427716	0.00238817381922864	ENSMUSG00000006457;ENSMUSG00000011752;ENSMUSG00000019577;ENSMUSG00000027010;ENSMUSG00000028518;ENSMUSG00000038967;ENSMUSG00000074218
GO:0045663	positive regulation of myoblast differentiation	BP	4	26	0.000249643575586384	0.00250296712848092	ENSMUSG00000005583;ENSMUSG00000030470;ENSMUSG00000035923;ENSMUSG00000038132
GO:0060307	regulation of ventricular cardiac muscle cell membrane repolarization	BP	4	26	0.000249643575586384	0.00250296712848092	ENSMUSG00000027488;ENSMUSG00000040118;ENSMUSG00000046480;ENSMUSG00000062694
GO:0030836	positive regulation of actin filament depolymerization	BP	3	11	0.00026544625424598	0.0026290386218507	ENSMUSG00000052374;ENSMUSG00000056201;ENSMUSG00000062929
GO:0045988	negative regulation of striated muscle contraction	BP	3	11	0.00026544625424598	0.0026290386218507	ENSMUSG00000007097;ENSMUSG00000024381;ENSMUSG00000030730
GO:0048742	regulation of skeletal muscle fiber development	BP	3	11	0.00026544625424598	0.0026290386218507	ENSMUSG00000006457;ENSMUSG00000035923;ENSMUSG00000044086
GO:0060297	regulation of sarcomere organization	BP	3	11	0.00026544625424598	0.0026290386218507	ENSMUSG00000005583;ENSMUSG00000062694;ENSMUSG00000067653
GO:0048878	chemical homeostasis	BP	29	1194	0.000266029132799621	0.0026290386218507	ENSMUSG00000000628;ENSMUSG00000007097;ENSMUSG00000007122;ENSMUSG00000015568;ENSMUSG00000018566;ENSMUSG00000019577;ENSMUSG00000019787;ENSMUSG00000020216;ENSMUSG00000021699;ENSMUSG00000023092;ENSMUSG00000028518;ENSMUSG00000028773;ENSMUSG00000028832;ENSMUSG00000030470;ENSMUSG00000030592;ENSMUSG00000030730;ENSMUSG00000031791;ENSMUSG00000032648;ENSMUSG00000033044;ENSMUSG00000033065;ENSMUSG00000036570;…
GO:0030808	regulation of nucleotide biosynthetic process	BP	6	74	0.000269246501099291	0.00264567288402123	ENSMUSG00000006457;ENSMUSG00000011752;ENSMUSG00000019577;ENSMUSG00000027010;ENSMUSG00000028518;ENSMUSG00000038967
GO:1900371	regulation of purine nucleotide biosynthetic process	BP	6	74	0.000269246501099291	0.00264567288402123	ENSMUSG00000006457;ENSMUSG00000011752;ENSMUSG00000019577;ENSMUSG00000027010;ENSMUSG00000028518;ENSMUSG00000038967
GO:0086002	cardiac muscle cell action potential involved in contraction	BP	5	48	0.000273740060291701	0.00268218598848317	ENSMUSG00000024381;ENSMUSG00000027488;ENSMUSG00000040118;ENSMUSG00000046480;ENSMUSG00000062694
GO:1901137	carbohydrate derivative biosynthetic process	BP	19	638	0.000286014975970404	0.00279452026096862	ENSMUSG00000000628;ENSMUSG00000006457;ENSMUSG00000006542;ENSMUSG00000011148;ENSMUSG00000011752;ENSMUSG00000018566;ENSMUSG00000019577;ENSMUSG00000020475;ENSMUSG00000026817;ENSMUSG00000027010;ENSMUSG00000028518;ENSMUSG00000030695;ENSMUSG00000031239;ENSMUSG00000033065;ENSMUSG00000038967;ENSMUSG00000042485;ENSMUSG00000060600;ENSMUSG00000070385;ENSMUSG00000075232
GO:0098771	inorganic ion homeostasis	BP	21	745	0.000288529892277252	0.00281112880922103	ENSMUSG00000007097;ENSMUSG00000007122;ENSMUSG00000019577;ENSMUSG00000019787;ENSMUSG00000020216;ENSMUSG00000021699;ENSMUSG00000030470;ENSMUSG00000030592;ENSMUSG00000030730;ENSMUSG00000031791;ENSMUSG00000032648;ENSMUSG00000033044;ENSMUSG00000036570;ENSMUSG00000037493;ENSMUSG00000038239;ENSMUSG00000038403;ENSMUSG00000038967;ENSMUSG00000040118;ENSMUSG00000042686;ENSMUSG00000062694;ENSMUSG00000079110
GO:0065008	regulation of biological quality	BP	69	3852	0.000290321513789514	0.00282061662270432	ENSMUSG00000000628;ENSMUSG00000005583;ENSMUSG00000005628;ENSMUSG00000006373;ENSMUSG00000006457;ENSMUSG00000007097;ENSMUSG00000007122;ENSMUSG00000013936;ENSMUSG00000015568;ENSMUSG00000018566;ENSMUSG00000018893;ENSMUSG00000019577;ENSMUSG00000019787;ENSMUSG00000019848;ENSMUSG00000020216;ENSMUSG00000020644;ENSMUSG00000021270;ENSMUSG00000021699;ENSMUSG00000022215;ENSMUSG00000022484;ENSMUSG00000023092;…
GO:0044281	small molecule metabolic process	BP	39	1817	0.000293604638378361	0.00284450111732294	ENSMUSG00000000253;ENSMUSG00000000628;ENSMUSG00000001891;ENSMUSG00000004939;ENSMUSG00000006457;ENSMUSG00000006542;ENSMUSG00000007097;ENSMUSG00000011148;ENSMUSG00000011752;ENSMUSG00000015568;ENSMUSG00000019577;ENSMUSG00000020475;ENSMUSG00000020593;ENSMUSG00000021456;ENSMUSG00000021699;ENSMUSG00000024924;ENSMUSG00000025791;ENSMUSG00000026817;ENSMUSG00000027010;ENSMUSG00000028518;ENSMUSG00000028773;…
GO:0016310	phosphorylation	BP	46	2274	0.000303617220648935	0.00293326552946268	ENSMUSG00000000628;ENSMUSG00000004558;ENSMUSG00000004939;ENSMUSG00000005583;ENSMUSG00000006457;ENSMUSG00000006542;ENSMUSG00000011752;ENSMUSG00000016349;ENSMUSG00000019577;ENSMUSG00000020326;ENSMUSG00000020475;ENSMUSG00000021270;ENSMUSG00000021622;ENSMUSG00000021699;ENSMUSG00000021702;ENSMUSG00000022610;ENSMUSG00000024924;ENSMUSG00000025537;ENSMUSG00000026817;ENSMUSG00000027077;ENSMUSG00000027470;…
GO:0055117	regulation of cardiac muscle contraction	BP	6	76	0.000311447750585848	0.00299215401607406	ENSMUSG00000007097;ENSMUSG00000021699;ENSMUSG00000024381;ENSMUSG00000031791;ENSMUSG00000036570;ENSMUSG00000062694
GO:2001259	positive regulation of cation channel activity	BP	6	76	0.000311447750585848	0.00299215401607406	ENSMUSG00000007122;ENSMUSG00000019787;ENSMUSG00000040118;ENSMUSG00000040287;ENSMUSG00000052374;ENSMUSG00000056201
GO:0051235	maintenance of location	BP	13	347	0.0003204598653801	0.0030701835435999	ENSMUSG00000000628;ENSMUSG00000007122;ENSMUSG00000015568;ENSMUSG00000019787;ENSMUSG00000020216;ENSMUSG00000021699;ENSMUSG00000022215;ENSMUSG00000030592;ENSMUSG00000030730;ENSMUSG00000031791;ENSMUSG00000033044;ENSMUSG00000042686;ENSMUSG00000079110
GO:0055114	oxidation-reduction process	BP	27	1090	0.0003217209312754	0.00307372712456747	ENSMUSG00000000253;ENSMUSG00000001891;ENSMUSG00000003865;ENSMUSG00000006457;ENSMUSG00000006542;ENSMUSG00000019528;ENSMUSG00000019577;ENSMUSG00000025488;ENSMUSG00000025537;ENSMUSG00000025791;ENSMUSG00000027010;ENSMUSG00000027333;ENSMUSG00000028773;ENSMUSG00000030785;ENSMUSG00000031782;ENSMUSG00000032279;ENSMUSG00000032648;ENSMUSG00000033044;ENSMUSG00000033065;ENSMUSG00000033400;ENSMUSG00000034055;…
GO:0043254	regulation of protein complex assembly	BP	15	442	0.000326327156741683	0.00310912255138692	ENSMUSG00000005628;ENSMUSG00000020386;ENSMUSG00000021270;ENSMUSG00000024381;ENSMUSG00000027805;ENSMUSG00000028328;ENSMUSG00000028518;ENSMUSG00000028832;ENSMUSG00000029683;ENSMUSG00000032060;ENSMUSG00000032366;ENSMUSG00000038170;ENSMUSG00000044086;ENSMUSG00000056201;ENSMUSG00000062694
GO:0042246	tissue regeneration	BP	6	77	0.000334404897936611	0.00317730714320488	ENSMUSG00000001508;ENSMUSG00000035923;ENSMUSG00000042485;ENSMUSG00000060600;ENSMUSG00000068697;ENSMUSG00000079110
GO:0099625	ventricular cardiac muscle cell membrane repolarization	BP	4	28	0.000335498878726701	0.00317870668420951	ENSMUSG00000027488;ENSMUSG00000040118;ENSMUSG00000046480;ENSMUSG00000062694
GO:0010522	regulation of calcium ion transport into cytosol	BP	7	108	0.000336395459477086	0.00317870668420951	ENSMUSG00000007122;ENSMUSG00000019787;ENSMUSG00000020216;ENSMUSG00000021699;ENSMUSG00000031791;ENSMUSG00000033044;ENSMUSG00000079110
GO:0030003	cellular cation homeostasis	BP	19	648	0.000346808305563643	0.00326814711991531	ENSMUSG00000007097;ENSMUSG00000007122;ENSMUSG00000019787;ENSMUSG00000020216;ENSMUSG00000021699;ENSMUSG00000030470;ENSMUSG00000030592;ENSMUSG00000030730;ENSMUSG00000031791;ENSMUSG00000032648;ENSMUSG00000033044;ENSMUSG00000036570;ENSMUSG00000037493;ENSMUSG00000038239;ENSMUSG00000038403;ENSMUSG00000040118;ENSMUSG00000042686;ENSMUSG00000062694;ENSMUSG00000079110
GO:0070593	dendrite self-avoidance	BP	3	12	0.000350781878113073	0.00328762689568475	ENSMUSG00000020067;ENSMUSG00000024471;ENSMUSG00000039103
GO:1902514	regulation of calcium ion transmembrane transport via high voltage-gated calcium channel	BP	3	12	0.000350781878113073	0.00328762689568475	ENSMUSG00000020722;ENSMUSG00000024381;ENSMUSG00000040118
GO:0090075	relaxation of muscle	BP	4	29	0.000385518672495521	0.00360339810687548	ENSMUSG00000006457;ENSMUSG00000021699;ENSMUSG00000030730;ENSMUSG00000051747
GO:0022411	cellular component disassembly	BP	13	355	0.000398057411382949	0.00371054057259403	ENSMUSG00000000628;ENSMUSG00000005628;ENSMUSG00000022270;ENSMUSG00000028328;ENSMUSG00000028832;ENSMUSG00000028949;ENSMUSG00000029683;ENSMUSG00000032366;ENSMUSG00000044086;ENSMUSG00000052374;ENSMUSG00000056201;ENSMUSG00000062077;ENSMUSG00000062929
GO:0060341	regulation of cellular localization	BP	24	936	0.000428117887024555	0.00396780792125052	ENSMUSG00000005583;ENSMUSG00000006373;ENSMUSG00000007122;ENSMUSG00000018566;ENSMUSG00000019787;ENSMUSG00000020216;ENSMUSG00000020386;ENSMUSG00000021270;ENSMUSG00000021699;ENSMUSG00000027470;ENSMUSG00000027499;ENSMUSG00000027805;ENSMUSG00000028518;ENSMUSG00000030470;ENSMUSG00000031791;ENSMUSG00000032060;ENSMUSG00000033044;ENSMUSG00000038239;ENSMUSG00000040287;ENSMUSG00000052374;ENSMUSG00000052852;…
GO:0007525	somatic muscle development	BP	2	3	0.000430258092939314	0.00396780792125052	ENSMUSG00000038086;ENSMUSG00000043154
GO:0048769	sarcomerogenesis	BP	2	3	0.000430258092939314	0.00396780792125052	ENSMUSG00000007877;ENSMUSG00000051747
GO:0071691	cardiac muscle thin filament assembly	BP	2	3	0.000430258092939314	0.00396780792125052	ENSMUSG00000026950;ENSMUSG00000049134
GO:0007029	endoplasmic reticulum organization	BP	5	53	0.000436874982166209	0.00401808483597668	ENSMUSG00000007122;ENSMUSG00000019787;ENSMUSG00000030654;ENSMUSG00000031791;ENSMUSG00000052852
GO:0045932	negative regulation of muscle contraction	BP	4	30	0.000440647457499151	0.0040420028747728	ENSMUSG00000007097;ENSMUSG00000024381;ENSMUSG00000030730;ENSMUSG00000064179
GO:0006873	cellular ion homeostasis	BP	19	661	0.000442482504892066	0.00404806938825659	ENSMUSG00000007097;ENSMUSG00000007122;ENSMUSG00000019787;ENSMUSG00000020216;ENSMUSG00000021699;ENSMUSG00000030470;ENSMUSG00000030592;ENSMUSG00000030730;ENSMUSG00000031791;ENSMUSG00000032648;ENSMUSG00000033044;ENSMUSG00000036570;ENSMUSG00000037493;ENSMUSG00000038239;ENSMUSG00000038403;ENSMUSG00000040118;ENSMUSG00000042686;ENSMUSG00000062694;ENSMUSG00000079110
GO:0061577	calcium ion transmembrane transport via high voltage-gated calcium channel	BP	3	13	0.000451964742800009	0.0041238793595694	ENSMUSG00000020722;ENSMUSG00000024381;ENSMUSG00000040118
GO:0044270	cellular nitrogen compound catabolic process	BP	15	460	0.000495077827936049	0.00450533886161328	ENSMUSG00000000628;ENSMUSG00000006457;ENSMUSG00000006542;ENSMUSG00000011752;ENSMUSG00000020475;ENSMUSG00000021699;ENSMUSG00000027010;ENSMUSG00000027680;ENSMUSG00000028518;ENSMUSG00000030695;ENSMUSG00000033065;ENSMUSG00000038132;ENSMUSG00000040694;ENSMUSG00000060600;ENSMUSG00000063229
GO:0099623	regulation of cardiac muscle cell membrane repolarization	BP	4	31	0.000501174233284895	0.00454881560684106	ENSMUSG00000027488;ENSMUSG00000040118;ENSMUSG00000046480;ENSMUSG00000062694
GO:0055065	metal ion homeostasis	BP	19	668	0.000502927732092725	0.00455274999471866	ENSMUSG00000007097;ENSMUSG00000007122;ENSMUSG00000019787;ENSMUSG00000020216;ENSMUSG00000021699;ENSMUSG00000030470;ENSMUSG00000030592;ENSMUSG00000030730;ENSMUSG00000031791;ENSMUSG00000032648;ENSMUSG00000033044;ENSMUSG00000036570;ENSMUSG00000037493;ENSMUSG00000038239;ENSMUSG00000038403;ENSMUSG00000040118;ENSMUSG00000042686;ENSMUSG00000062694;ENSMUSG00000079110
GO:0042592	homeostatic process	BP	39	1870	0.00051776976678408	0.00467483750167092	ENSMUSG00000000628;ENSMUSG00000005583;ENSMUSG00000006457;ENSMUSG00000007097;ENSMUSG00000007122;ENSMUSG00000015568;ENSMUSG00000018566;ENSMUSG00000018893;ENSMUSG00000019577;ENSMUSG00000019787;ENSMUSG00000020216;ENSMUSG00000020644;ENSMUSG00000021270;ENSMUSG00000021699;ENSMUSG00000022484;ENSMUSG00000023092;ENSMUSG00000028518;ENSMUSG00000028773;ENSMUSG00000028832;ENSMUSG00000030470;ENSMUSG00000030592;…
GO:0046700	heterocycle catabolic process	BP	15	465	0.00055348247265082	0.00498423250175634	ENSMUSG00000000628;ENSMUSG00000006457;ENSMUSG00000006542;ENSMUSG00000011752;ENSMUSG00000020475;ENSMUSG00000021699;ENSMUSG00000027010;ENSMUSG00000027680;ENSMUSG00000028518;ENSMUSG00000030695;ENSMUSG00000033065;ENSMUSG00000038132;ENSMUSG00000040694;ENSMUSG00000060600;ENSMUSG00000063229
GO:1901699	cellular response to nitrogen compound	BP	18	622	0.000577241169676575	0.00518464790160028	ENSMUSG00000005583;ENSMUSG00000015568;ENSMUSG00000018566;ENSMUSG00000019577;ENSMUSG00000020593;ENSMUSG00000021699;ENSMUSG00000028278;ENSMUSG00000030470;ENSMUSG00000030592;ENSMUSG00000031791;ENSMUSG00000031972;ENSMUSG00000037493;ENSMUSG00000038967;ENSMUSG00000040118;ENSMUSG00000052374;ENSMUSG00000055980;ENSMUSG00000056201;ENSMUSG00000062694
GO:0019725	cellular homeostasis	BP	24	957	0.000585980495628379	0.00524947202447345	ENSMUSG00000000628;ENSMUSG00000007097;ENSMUSG00000007122;ENSMUSG00000019787;ENSMUSG00000020216;ENSMUSG00000021699;ENSMUSG00000028518;ENSMUSG00000030470;ENSMUSG00000030592;ENSMUSG00000030695;ENSMUSG00000030730;ENSMUSG00000031791;ENSMUSG00000032648;ENSMUSG00000033044;ENSMUSG00000033065;ENSMUSG00000036570;ENSMUSG00000037493;ENSMUSG00000038239;ENSMUSG00000038403;ENSMUSG00000040118;ENSMUSG00000042686;…
GO:0032411	positive regulation of transporter activity	BP	7	120	0.000635357625160768	0.00567706852119039	ENSMUSG00000007122;ENSMUSG00000019787;ENSMUSG00000031633;ENSMUSG00000040118;ENSMUSG00000040287;ENSMUSG00000052374;ENSMUSG00000056201
GO:0007512	adult heart development	BP	3	15	0.000706325341974648	0.00627864975379011	ENSMUSG00000007877;ENSMUSG00000051747;ENSMUSG00000053093
GO:1901077	regulation of relaxation of muscle	BP	3	15	0.000706325341974648	0.00627864975379011	ENSMUSG00000006457;ENSMUSG00000021699;ENSMUSG00000051747
GO:0003299	muscle hypertrophy in response to stress	BP	4	34	0.000718062897768286	0.00635025367795594	ENSMUSG00000005583;ENSMUSG00000007877;ENSMUSG00000032355;ENSMUSG00000053093
GO:0014898	cardiac muscle hypertrophy in response to stress	BP	4	34	0.000718062897768286	0.00635025367795594	ENSMUSG00000005583;ENSMUSG00000007877;ENSMUSG00000032355;ENSMUSG00000053093
GO:0045844	positive regulation of striated muscle tissue development	BP	6	89	0.000727010047156447	0.00639657564449639	ENSMUSG00000005583;ENSMUSG00000006457;ENSMUSG00000031633;ENSMUSG00000035923;ENSMUSG00000038132;ENSMUSG00000044086
GO:0048636	positive regulation of muscle organ development	BP	6	89	0.000727010047156447	0.00639657564449639	ENSMUSG00000005583;ENSMUSG00000006457;ENSMUSG00000031633;ENSMUSG00000035923;ENSMUSG00000038132;ENSMUSG00000044086
GO:1901863	positive regulation of muscle tissue development	BP	6	90	0.00077120639896017	0.00676817015270642	ENSMUSG00000005583;ENSMUSG00000006457;ENSMUSG00000031633;ENSMUSG00000035923;ENSMUSG00000038132;ENSMUSG00000044086
GO:0051926	negative regulation of calcium ion transport	BP	5	60	0.000776528322546029	0.00678037008724368	ENSMUSG00000007097;ENSMUSG00000019787;ENSMUSG00000024381;ENSMUSG00000038239;ENSMUSG00000062694
GO:1902305	regulation of sodium ion transmembrane transport	BP	5	60	0.000776528322546029	0.00678037008724368	ENSMUSG00000007097;ENSMUSG00000027488;ENSMUSG00000036570;ENSMUSG00000046480;ENSMUSG00000062694
GO:0019439	aromatic compound catabolic process	BP	15	481	0.000781575447014963	0.00680720635544093	ENSMUSG00000000628;ENSMUSG00000006457;ENSMUSG00000006542;ENSMUSG00000011752;ENSMUSG00000020475;ENSMUSG00000021699;ENSMUSG00000027010;ENSMUSG00000027680;ENSMUSG00000028518;ENSMUSG00000030695;ENSMUSG00000033065;ENSMUSG00000038132;ENSMUSG00000040694;ENSMUSG00000060600;ENSMUSG00000063229
GO:0014887	cardiac muscle adaptation	BP	4	35	0.00080310953471791	0.00697714051698254	ENSMUSG00000005583;ENSMUSG00000007877;ENSMUSG00000032355;ENSMUSG00000053093
GO:0030833	regulation of actin filament polymerization	BP	8	163	0.000830194418392088	0.00719432298752339	ENSMUSG00000005628;ENSMUSG00000024381;ENSMUSG00000027805;ENSMUSG00000028328;ENSMUSG00000029683;ENSMUSG00000032366;ENSMUSG00000044086;ENSMUSG00000056201
GO:0086001	cardiac muscle cell action potential	BP	5	61	0.000837652930407689	0.0072407643031983	ENSMUSG00000024381;ENSMUSG00000027488;ENSMUSG00000040118;ENSMUSG00000046480;ENSMUSG00000062694
GO:0010510	regulation of acetyl-CoA biosynthetic process from pyruvate	BP	2	4	0.000853665052847232	0.00728784843383689	ENSMUSG00000019577;ENSMUSG00000038967
GO:0030043	actin filament fragmentation	BP	2	4	0.000853665052847232	0.00728784843383689	ENSMUSG00000056201;ENSMUSG00000062929
GO:0032971	regulation of muscle filament sliding	BP	2	4	0.000853665052847232	0.00728784843383689	ENSMUSG00000027470;ENSMUSG00000091898
GO:1902688	regulation of NAD metabolic process	BP	2	4	0.000853665052847232	0.00728784843383689	ENSMUSG00000006457;ENSMUSG00000027010
GO:1904023	regulation of glucose catabolic process to lactate via pyruvate	BP	2	4	0.000853665052847232	0.00728784843383689	ENSMUSG00000006457;ENSMUSG00000027010
GO:0046033	AMP metabolic process	BP	3	16	0.000861612995062182	0.00733753881473942	ENSMUSG00000011148;ENSMUSG00000026817;ENSMUSG00000070385
GO:0032273	positive regulation of protein polymerization	BP	7	127	0.000888994977544163	0.00755207802352172	ENSMUSG00000021270;ENSMUSG00000024381;ENSMUSG00000027805;ENSMUSG00000029683;ENSMUSG00000038170;ENSMUSG00000044086;ENSMUSG00000062694
GO:0044085	cellular component biogenesis	BP	55	3009	0.000894450378696356	0.00756602708091856	ENSMUSG00000002500;ENSMUSG00000005583;ENSMUSG00000005628;ENSMUSG00000007122;ENSMUSG00000007877;ENSMUSG00000013936;ENSMUSG00000020061;ENSMUSG00000020067;ENSMUSG00000020386;ENSMUSG00000021270;ENSMUSG00000021702;ENSMUSG00000021798;ENSMUSG00000024049;ENSMUSG00000024381;ENSMUSG00000026950;ENSMUSG00000027805;ENSMUSG00000028116;ENSMUSG00000028273;ENSMUSG00000028328;ENSMUSG00000028348;ENSMUSG00000028518;…
GO:0099622	cardiac muscle cell membrane repolarization	BP	4	36	0.000895024369096773	0.00756602708091856	ENSMUSG00000027488;ENSMUSG00000040118;ENSMUSG00000046480;ENSMUSG00000062694
GO:0009719	response to endogenous stimulus	BP	34	1602	0.000903220785780061	0.00761664667519665	ENSMUSG00000005583;ENSMUSG00000007097;ENSMUSG00000015568;ENSMUSG00000018566;ENSMUSG00000018893;ENSMUSG00000019577;ENSMUSG00000020593;ENSMUSG00000021699;ENSMUSG00000022358;ENSMUSG00000024803;ENSMUSG00000028278;ENSMUSG00000028518;ENSMUSG00000028773;ENSMUSG00000028834;ENSMUSG00000030470;ENSMUSG00000030592;ENSMUSG00000030730;ENSMUSG00000031250;ENSMUSG00000031791;ENSMUSG00000031972;ENSMUSG00000032060;…
GO:0007204	positive regulation of cytosolic calcium ion concentration	BP	12	340	0.000911359201930451	0.0076665314328247	ENSMUSG00000007122;ENSMUSG00000019787;ENSMUSG00000020216;ENSMUSG00000021699;ENSMUSG00000030592;ENSMUSG00000031791;ENSMUSG00000033044;ENSMUSG00000037493;ENSMUSG00000040118;ENSMUSG00000042686;ENSMUSG00000062694;ENSMUSG00000079110
GO:0032535	regulation of cellular component size	BP	13	391	0.000974975666572753	0.00818173010707889	ENSMUSG00000005628;ENSMUSG00000021270;ENSMUSG00000024381;ENSMUSG00000026950;ENSMUSG00000027805;ENSMUSG00000028328;ENSMUSG00000029683;ENSMUSG00000032366;ENSMUSG00000044086;ENSMUSG00000052374;ENSMUSG00000056201;ENSMUSG00000062694;ENSMUSG00000062929
GO:0044275	cellular carbohydrate catabolic process	BP	4	37	0.000994103986754912	0.008322001578441	ENSMUSG00000011752;ENSMUSG00000032648;ENSMUSG00000033065;ENSMUSG00000033400
GO:0090066	regulation of anatomical structure size	BP	16	545	0.000997285083384659	0.00832841707649803	ENSMUSG00000005628;ENSMUSG00000007097;ENSMUSG00000021270;ENSMUSG00000024381;ENSMUSG00000026950;ENSMUSG00000027077;ENSMUSG00000027488;ENSMUSG00000027805;ENSMUSG00000028328;ENSMUSG00000029683;ENSMUSG00000032366;ENSMUSG00000044086;ENSMUSG00000052374;ENSMUSG00000056201;ENSMUSG00000062694;ENSMUSG00000062929
GO:1901881	positive regulation of protein depolymerization	BP	3	17	0.00103697005042781	0.00863891232832249	ENSMUSG00000052374;ENSMUSG00000056201;ENSMUSG00000062929
GO:0010243	response to organonitrogen compound	BP	24	1008	0.00119663929451657	0.00994508175129556	ENSMUSG00000005583;ENSMUSG00000015568;ENSMUSG00000018566;ENSMUSG00000019577;ENSMUSG00000020593;ENSMUSG00000021699;ENSMUSG00000028278;ENSMUSG00000028518;ENSMUSG00000028773;ENSMUSG00000030470;ENSMUSG00000030592;ENSMUSG00000030730;ENSMUSG00000031791;ENSMUSG00000031972;ENSMUSG00000032648;ENSMUSG00000037493;ENSMUSG00000038967;ENSMUSG00000040118;ENSMUSG00000052374;ENSMUSG00000055980;ENSMUSG00000056201;…
GO:0055082	cellular chemical homeostasis	BP	21	833	0.00120862517059763	0.00997700444984659	ENSMUSG00000000628;ENSMUSG00000007097;ENSMUSG00000007122;ENSMUSG00000019787;ENSMUSG00000020216;ENSMUSG00000021699;ENSMUSG00000028518;ENSMUSG00000030470;ENSMUSG00000030592;ENSMUSG00000030730;ENSMUSG00000031791;ENSMUSG00000032648;ENSMUSG00000033044;ENSMUSG00000036570;ENSMUSG00000037493;ENSMUSG00000038239;ENSMUSG00000038403;ENSMUSG00000040118;ENSMUSG00000042686;ENSMUSG00000062694;ENSMUSG00000079110
GO:0060306	regulation of membrane repolarization	BP	4	39	0.00121494400375053	0.00997700444984659	ENSMUSG00000027488;ENSMUSG00000040118;ENSMUSG00000046480;ENSMUSG00000062694
GO:0070884	regulation of calcineurin-NFAT signaling cascade	BP	4	39	0.00121494400375053	0.00997700444984659	ENSMUSG00000006457;ENSMUSG00000028116;ENSMUSG00000057604;ENSMUSG00000068697
GO:0106056	regulation of calcineurin-mediated signaling	BP	4	39	0.00121494400375053	0.00997700444984659	ENSMUSG00000006457;ENSMUSG00000028116;ENSMUSG00000057604;ENSMUSG00000068697
GO:1901021	positive regulation of calcium ion transmembrane transporter activity	BP	4	39	0.00121494400375053	0.00997700444984659	ENSMUSG00000007122;ENSMUSG00000019787;ENSMUSG00000040118;ENSMUSG00000040287
GO:0005980	glycogen catabolic process	BP	3	18	0.00123334000087195	0.0100325227901117	ENSMUSG00000032648;ENSMUSG00000033065;ENSMUSG00000033400
GO:0009251	glucan catabolic process	BP	3	18	0.00123334000087195	0.0100325227901117	ENSMUSG00000032648;ENSMUSG00000033065;ENSMUSG00000033400
GO:0014889	muscle atrophy	BP	3	18	0.00123334000087195	0.0100325227901117	ENSMUSG00000006457;ENSMUSG00000022358;ENSMUSG00000028834
GO:0086012	membrane depolarization during cardiac muscle cell action potential	BP	3	18	0.00123334000087195	0.0100325227901117	ENSMUSG00000040118;ENSMUSG00000046480;ENSMUSG00000062694
GO:0010614	negative regulation of cardiac muscle hypertrophy	BP	4	40	0.00133729676280142	0.0108525565527108	ENSMUSG00000022358;ENSMUSG00000028834;ENSMUSG00000032355;ENSMUSG00000062694
GO:0002074	extraocular skeletal muscle development	BP	2	5	0.00141145845096999	0.0112427718184653	ENSMUSG00000024049;ENSMUSG00000031461
GO:0014873	response to muscle activity involved in regulation of muscle adaptation	BP	2	5	0.00141145845096999	0.0112427718184653	ENSMUSG00000006542;ENSMUSG00000022519
GO:0018120	peptidyl-arginine ADP-ribosylation	BP	2	5	0.00141145845096999	0.0112427718184653	ENSMUSG00000030996;ENSMUSG00000034842
GO:0035795	negative regulation of mitochondrial membrane permeability	BP	2	5	0.00141145845096999	0.0112427718184653	ENSMUSG00000000628;ENSMUSG00000031633
GO:0043465	regulation of fermentation	BP	2	5	0.00141145845096999	0.0112427718184653	ENSMUSG00000006457;ENSMUSG00000027010
GO:0050812	regulation of acyl-CoA biosynthetic process	BP	2	5	0.00141145845096999	0.0112427718184653	ENSMUSG00000019577;ENSMUSG00000038967
GO:0090131	mesenchyme migration	BP	2	5	0.00141145845096999	0.0112427718184653	ENSMUSG00000031972;ENSMUSG00000068614
GO:1901078	negative regulation of relaxation of muscle	BP	2	5	0.00141145845096999	0.0112427718184653	ENSMUSG00000006457;ENSMUSG00000021699
GO:1901361	organic cyclic compound catabolic process	BP	15	511	0.00142706784562995	0.0113409147455708	ENSMUSG00000000628;ENSMUSG00000006457;ENSMUSG00000006542;ENSMUSG00000011752;ENSMUSG00000020475;ENSMUSG00000021699;ENSMUSG00000027010;ENSMUSG00000027680;ENSMUSG00000028518;ENSMUSG00000030695;ENSMUSG00000033065;ENSMUSG00000038132;ENSMUSG00000040694;ENSMUSG00000060600;ENSMUSG00000063229
GO:0006089	lactate metabolic process	BP	3	19	0.00145162376307822	0.0113787508155836	ENSMUSG00000006457;ENSMUSG00000027010;ENSMUSG00000063229
GO:0044247	cellular polysaccharide catabolic process	BP	3	19	0.00145162376307822	0.0113787508155836	ENSMUSG00000032648;ENSMUSG00000033065;ENSMUSG00000033400
GO:0045989	positive regulation of striated muscle contraction	BP	3	19	0.00145162376307822	0.0113787508155836	ENSMUSG00000006457;ENSMUSG00000027470;ENSMUSG00000030730
GO:0060314	regulation of ryanodine-sensitive calcium-release channel activity	BP	3	19	0.00145162376307822	0.0113787508155836	ENSMUSG00000019787;ENSMUSG00000020216;ENSMUSG00000021699
GO:0070885	negative regulation of calcineurin-NFAT signaling cascade	BP	3	19	0.00145162376307822	0.0113787508155836	ENSMUSG00000006457;ENSMUSG00000028116;ENSMUSG00000068697
GO:0106057	negative regulation of calcineurin-mediated signaling	BP	3	19	0.00145162376307822	0.0113787508155836	ENSMUSG00000006457;ENSMUSG00000028116;ENSMUSG00000068697
GO:0030041	actin filament polymerization	BP	8	179	0.00151425208902866	0.0118427561339226	ENSMUSG00000005628;ENSMUSG00000024381;ENSMUSG00000027805;ENSMUSG00000028328;ENSMUSG00000029683;ENSMUSG00000032366;ENSMUSG00000044086;ENSMUSG00000056201
GO:0032231	regulation of actin filament bundle assembly	BP	6	103	0.00155594957914278	0.012141335064397	ENSMUSG00000027805;ENSMUSG00000028832;ENSMUSG00000032366;ENSMUSG00000039376;ENSMUSG00000050315;ENSMUSG00000056201
GO:1901564	organonitrogen compound metabolic process	BP	102	6589	0.00158459558249297	0.0123369529661811	ENSMUSG00000000253;ENSMUSG00000000628;ENSMUSG00000002500;ENSMUSG00000004558;ENSMUSG00000004939;ENSMUSG00000005583;ENSMUSG00000006457;ENSMUSG00000006542;ENSMUSG00000007097;ENSMUSG00000011148;ENSMUSG00000011752;ENSMUSG00000016349;ENSMUSG00000019577;ENSMUSG00000019927;ENSMUSG00000020326;ENSMUSG00000020475;ENSMUSG00000021200;ENSMUSG00000021270;ENSMUSG00000021622;ENSMUSG00000021699;ENSMUSG00000021702;…
GO:0014741	negative regulation of muscle hypertrophy	BP	4	42	0.00160734312944965	0.0124578122549929	ENSMUSG00000022358;ENSMUSG00000028834;ENSMUSG00000032355;ENSMUSG00000062694
GO:0030811	regulation of nucleotide catabolic process	BP	4	42	0.00160734312944965	0.0124578122549929	ENSMUSG00000006457;ENSMUSG00000011752;ENSMUSG00000027010;ENSMUSG00000028518
GO:0019752	carboxylic acid metabolic process	BP	22	913	0.00164522784017295	0.0127228493738935	ENSMUSG00000000628;ENSMUSG00000006457;ENSMUSG00000006542;ENSMUSG00000011148;ENSMUSG00000011752;ENSMUSG00000015568;ENSMUSG00000019577;ENSMUSG00000020475;ENSMUSG00000020593;ENSMUSG00000027010;ENSMUSG00000028518;ENSMUSG00000028773;ENSMUSG00000030515;ENSMUSG00000030695;ENSMUSG00000032279;ENSMUSG00000033065;ENSMUSG00000038205;ENSMUSG00000038967;ENSMUSG00000055980;ENSMUSG00000060600;ENSMUSG00000063229;…
GO:0009612	response to mechanical stimulus	BP	9	225	0.00169011625752213	0.0130407404299638	ENSMUSG00000007097;ENSMUSG00000007877;ENSMUSG00000024803;ENSMUSG00000025172;ENSMUSG00000030470;ENSMUSG00000031972;ENSMUSG00000051747;ENSMUSG00000062694;ENSMUSG00000067653
GO:0071495	cellular response to endogenous stimulus	BP	28	1289	0.00186695629821222	0.0143730631083347	ENSMUSG00000005583;ENSMUSG00000007097;ENSMUSG00000015568;ENSMUSG00000018566;ENSMUSG00000019577;ENSMUSG00000020593;ENSMUSG00000021699;ENSMUSG00000022358;ENSMUSG00000024803;ENSMUSG00000028278;ENSMUSG00000028518;ENSMUSG00000030470;ENSMUSG00000030592;ENSMUSG00000031250;ENSMUSG00000031791;ENSMUSG00000031972;ENSMUSG00000037493;ENSMUSG00000038403;ENSMUSG00000038967;ENSMUSG00000040118;ENSMUSG00000042834;…
GO:0014878	response to electrical stimulus involved in regulation of muscle adaptation	BP	2	6	0.00210036414760418	0.0160981243224152	ENSMUSG00000022358;ENSMUSG00000028834
GO:0090158	endoplasmic reticulum membrane organization	BP	2	6	0.00210036414760418	0.0160981243224152	ENSMUSG00000019787;ENSMUSG00000030654
GO:0035556	intracellular signal transduction	BP	48	2633	0.00213337379298228	0.0163148696496583	ENSMUSG00000004558;ENSMUSG00000005583;ENSMUSG00000006457;ENSMUSG00000007122;ENSMUSG00000013076;ENSMUSG00000019787;ENSMUSG00000020216;ENSMUSG00000021200;ENSMUSG00000021270;ENSMUSG00000021699;ENSMUSG00000021898;ENSMUSG00000022610;ENSMUSG00000023460;ENSMUSG00000024049;ENSMUSG00000024803;ENSMUSG00000025172;ENSMUSG00000026603;ENSMUSG00000027313;ENSMUSG00000027470;ENSMUSG00000028116;ENSMUSG00000028278;…
GO:0000272	polysaccharide catabolic process	BP	3	22	0.00224635100889281	0.0171408509506002	ENSMUSG00000032648;ENSMUSG00000033065;ENSMUSG00000033400
GO:0033173	calcineurin-NFAT signaling cascade	BP	4	46	0.00225698141860904	0.0171839490348402	ENSMUSG00000006457;ENSMUSG00000028116;ENSMUSG00000057604;ENSMUSG00000068697
GO:0043666	regulation of phosphoprotein phosphatase activity	BP	6	111	0.00227562354689054	0.0172877216150341	ENSMUSG00000025129;ENSMUSG00000027077;ENSMUSG00000040653;ENSMUSG00000043154;ENSMUSG00000067279;ENSMUSG00000068697
GO:0043467	regulation of generation of precursor metabolites and energy	BP	6	112	0.00238067793877089	0.018046062001804	ENSMUSG00000006457;ENSMUSG00000011752;ENSMUSG00000027010;ENSMUSG00000028518;ENSMUSG00000055980;ENSMUSG00000074218
GO:1902600	proton transmembrane transport	BP	7	151	0.00240722483118028	0.0182072772867122	ENSMUSG00000007097;ENSMUSG00000025488;ENSMUSG00000030730;ENSMUSG00000030785;ENSMUSG00000031633;ENSMUSG00000041697;ENSMUSG00000074218
GO:0043933	protein-containing complex subunit organization	BP	38	1966	0.00243723157751278	0.0183938987108131	ENSMUSG00000002500;ENSMUSG00000005628;ENSMUSG00000007122;ENSMUSG00000007877;ENSMUSG00000015568;ENSMUSG00000020061;ENSMUSG00000020386;ENSMUSG00000021270;ENSMUSG00000021702;ENSMUSG00000024049;ENSMUSG00000024381;ENSMUSG00000027805;ENSMUSG00000028328;ENSMUSG00000028518;ENSMUSG00000028832;ENSMUSG00000028949;ENSMUSG00000029610;ENSMUSG00000029683;ENSMUSG00000030592;ENSMUSG00000030695;ENSMUSG00000031461;…
GO:0032414	positive regulation of ion transmembrane transporter activity	BP	6	113	0.00248934087181119	0.0187461499276786	ENSMUSG00000007122;ENSMUSG00000019787;ENSMUSG00000040118;ENSMUSG00000040287;ENSMUSG00000052374;ENSMUSG00000056201
GO:0031000	response to caffeine	BP	3	23	0.00256048506510973	0.0191980717164423	ENSMUSG00000028518;ENSMUSG00000030592;ENSMUSG00000031791
GO:0036270	response to diuretic	BP	3	23	0.00256048506510973	0.0191980717164423	ENSMUSG00000028518;ENSMUSG00000030592;ENSMUSG00000031791
GO:0006813	potassium ion transport	BP	9	240	0.00261486999295468	0.0195633115091122	ENSMUSG00000007097;ENSMUSG00000023092;ENSMUSG00000024381;ENSMUSG00000030249;ENSMUSG00000031791;ENSMUSG00000036570;ENSMUSG00000038201;ENSMUSG00000052374;ENSMUSG00000062694
GO:0086009	membrane repolarization	BP	4	48	0.00264118416196047	0.0197174116333369	ENSMUSG00000027488;ENSMUSG00000040118;ENSMUSG00000046480;ENSMUSG00000062694
GO:0010035	response to inorganic substance	BP	16	601	0.00268520075417019	0.0200027157691857	ENSMUSG00000005583;ENSMUSG00000016349;ENSMUSG00000018893;ENSMUSG00000020475;ENSMUSG00000020644;ENSMUSG00000027010;ENSMUSG00000028518;ENSMUSG00000030592;ENSMUSG00000031972;ENSMUSG00000032060;ENSMUSG00000049382;ENSMUSG00000051747;ENSMUSG00000056201;ENSMUSG00000063229;ENSMUSG00000079110;ENSMUSG00000091898
GO:0034622	cellular protein-containing complex assembly	BP	23	1012	0.00272466320248695	0.0202529383305549	ENSMUSG00000002500;ENSMUSG00000005628;ENSMUSG00000007122;ENSMUSG00000007877;ENSMUSG00000020061;ENSMUSG00000021270;ENSMUSG00000024049;ENSMUSG00000024381;ENSMUSG00000027805;ENSMUSG00000028328;ENSMUSG00000028518;ENSMUSG00000028832;ENSMUSG00000029683;ENSMUSG00000031461;ENSMUSG00000032060;ENSMUSG00000032366;ENSMUSG00000038170;ENSMUSG00000038670;ENSMUSG00000044086;ENSMUSG00000051747;ENSMUSG00000056201;…
GO:0043436	oxoacid metabolic process	BP	22	954	0.00281864005529226	0.0209064291412968	ENSMUSG00000000628;ENSMUSG00000006457;ENSMUSG00000006542;ENSMUSG00000011148;ENSMUSG00000011752;ENSMUSG00000015568;ENSMUSG00000019577;ENSMUSG00000020475;ENSMUSG00000020593;ENSMUSG00000027010;ENSMUSG00000028518;ENSMUSG00000028773;ENSMUSG00000030515;ENSMUSG00000030695;ENSMUSG00000032279;ENSMUSG00000033065;ENSMUSG00000038205;ENSMUSG00000038967;ENSMUSG00000055980;ENSMUSG00000060600;ENSMUSG00000063229;…
GO:0097720	calcineurin-mediated signaling	BP	4	49	0.00284912242325641	0.0210871743300673	ENSMUSG00000006457;ENSMUSG00000028116;ENSMUSG00000057604;ENSMUSG00000068697
GO:0008215	spermine metabolic process	BP	2	7	0.00291716685363045	0.0213163315215496	ENSMUSG00000027333;ENSMUSG00000075232
GO:0010890	positive regulation of sequestering of triglyceride	BP	2	7	0.00291716685363045	0.0213163315215496	ENSMUSG00000015568;ENSMUSG00000022215
GO:0033292	T-tubule organization	BP	2	7	0.00291716685363045	0.0213163315215496	ENSMUSG00000024381;ENSMUSG00000030470
GO:1901897	regulation of relaxation of cardiac muscle	BP	2	7	0.00291716685363045	0.0213163315215496	ENSMUSG00000021699;ENSMUSG00000051747
GO:1905709	negative regulation of membrane permeability	BP	2	7	0.00291716685363045	0.0213163315215496	ENSMUSG00000000628;ENSMUSG00000031633
GO:2001016	positive regulation of skeletal muscle cell differentiation	BP	2	7	0.00291716685363045	0.0213163315215496	ENSMUSG00000005583;ENSMUSG00000038132
GO:0043462	regulation of ATPase activity	BP	5	81	0.00297011454810792	0.02156615805563	ENSMUSG00000027805;ENSMUSG00000028464;ENSMUSG00000032366;ENSMUSG00000061723;ENSMUSG00000091898
GO:1903578	regulation of ATP metabolic process	BP	5	81	0.00297011454810792	0.02156615805563	ENSMUSG00000006457;ENSMUSG00000011752;ENSMUSG00000027010;ENSMUSG00000028518;ENSMUSG00000074218
GO:1904427	positive regulation of calcium ion transmembrane transport	BP	5	81	0.00297011454810792	0.02156615805563	ENSMUSG00000007122;ENSMUSG00000019787;ENSMUSG00000040118;ENSMUSG00000040287;ENSMUSG00000079110
GO:0043470	regulation of carbohydrate catabolic process	BP	4	50	0.0030679890816775	0.0221834262949805	ENSMUSG00000006457;ENSMUSG00000011752;ENSMUSG00000027010;ENSMUSG00000028518
GO:2000649	regulation of sodium ion transmembrane transporter activity	BP	4	50	0.0030679890816775	0.0221834262949805	ENSMUSG00000007097;ENSMUSG00000036570;ENSMUSG00000046480;ENSMUSG00000062694
GO:0050982	detection of mechanical stimulus	BP	4	52	0.00353960093429177	0.0255399238961764	ENSMUSG00000007877;ENSMUSG00000030470;ENSMUSG00000051747;ENSMUSG00000062694
GO:0051050	positive regulation of transport	BP	23	1039	0.00376320979552527	0.0270966818053584	ENSMUSG00000007122;ENSMUSG00000015568;ENSMUSG00000019787;ENSMUSG00000020386;ENSMUSG00000023092;ENSMUSG00000024049;ENSMUSG00000024381;ENSMUSG00000024803;ENSMUSG00000026817;ENSMUSG00000028773;ENSMUSG00000030654;ENSMUSG00000031633;ENSMUSG00000033065;ENSMUSG00000036570;ENSMUSG00000040118;ENSMUSG00000040287;ENSMUSG00000046480;ENSMUSG00000051747;ENSMUSG00000052374;ENSMUSG00000055980;ENSMUSG00000056201;…
GO:0071804	cellular potassium ion transport	BP	8	208	0.00382838754542395	0.0274513693225929	ENSMUSG00000007097;ENSMUSG00000023092;ENSMUSG00000024381;ENSMUSG00000030249;ENSMUSG00000031791;ENSMUSG00000038201;ENSMUSG00000052374;ENSMUSG00000062694
GO:0071805	potassium ion transmembrane transport	BP	8	208	0.00382838754542395	0.0274513693225929	ENSMUSG00000007097;ENSMUSG00000023092;ENSMUSG00000024381;ENSMUSG00000030249;ENSMUSG00000031791;ENSMUSG00000038201;ENSMUSG00000052374;ENSMUSG00000062694
GO:0014732	skeletal muscle atrophy	BP	2	8	0.00385870919681406	0.0275542195027157	ENSMUSG00000006457;ENSMUSG00000028834
GO:0086036	regulation of cardiac muscle cell membrane potential	BP	2	8	0.00385870919681406	0.0275542195027157	ENSMUSG00000019787;ENSMUSG00000036570
GO:1904063	negative regulation of cation transmembrane transport	BP	5	87	0.00404152086482267	0.0288000112867218	ENSMUSG00000007097;ENSMUSG00000019787;ENSMUSG00000024381;ENSMUSG00000052374;ENSMUSG00000062694
GO:0006082	organic acid metabolic process	BP	22	984	0.00407053658010486	0.0289469704428488	ENSMUSG00000000628;ENSMUSG00000006457;ENSMUSG00000006542;ENSMUSG00000011148;ENSMUSG00000011752;ENSMUSG00000015568;ENSMUSG00000019577;ENSMUSG00000020475;ENSMUSG00000020593;ENSMUSG00000027010;ENSMUSG00000028518;ENSMUSG00000028773;ENSMUSG00000030515;ENSMUSG00000030695;ENSMUSG00000032279;ENSMUSG00000033065;ENSMUSG00000038205;ENSMUSG00000038967;ENSMUSG00000055980;ENSMUSG00000060600;ENSMUSG00000063229;…
GO:0050789	regulation of biological process	BP	169	12281	0.00413471762284611	0.0293428828831198	ENSMUSG00000000628;ENSMUSG00000001508;ENSMUSG00000001604;ENSMUSG00000004558;ENSMUSG00000004939;ENSMUSG00000005583;ENSMUSG00000005628;ENSMUSG00000006373;ENSMUSG00000006457;ENSMUSG00000006542;ENSMUSG00000007097;ENSMUSG00000007122;ENSMUSG00000008658;ENSMUSG00000011752;ENSMUSG00000013076;ENSMUSG00000013936;ENSMUSG00000015568;ENSMUSG00000016349;ENSMUSG00000017300;ENSMUSG00000018566;ENSMUSG00000019577;…
GO:0002028	regulation of sodium ion transport	BP	5	88	0.00424373308952902	0.0299813264267701	ENSMUSG00000007097;ENSMUSG00000027488;ENSMUSG00000036570;ENSMUSG00000046480;ENSMUSG00000062694
GO:0042493	response to drug	BP	24	1112	0.00425075924113963	0.0299813264267701	ENSMUSG00000005583;ENSMUSG00000007097;ENSMUSG00000011148;ENSMUSG00000015568;ENSMUSG00000018566;ENSMUSG00000018893;ENSMUSG00000022358;ENSMUSG00000024803;ENSMUSG00000027010;ENSMUSG00000027077;ENSMUSG00000027559;ENSMUSG00000028518;ENSMUSG00000028773;ENSMUSG00000030249;ENSMUSG00000030592;ENSMUSG00000030654;ENSMUSG00000031633;ENSMUSG00000031791;ENSMUSG00000032060;ENSMUSG00000037493;ENSMUSG00000056201;…
GO:1901698	response to nitrogen compound	BP	24	1112	0.00425075924113963	0.0299813264267701	ENSMUSG00000005583;ENSMUSG00000015568;ENSMUSG00000018566;ENSMUSG00000019577;ENSMUSG00000020593;ENSMUSG00000021699;ENSMUSG00000028278;ENSMUSG00000028518;ENSMUSG00000028773;ENSMUSG00000030470;ENSMUSG00000030592;ENSMUSG00000030730;ENSMUSG00000031791;ENSMUSG00000031972;ENSMUSG00000032648;ENSMUSG00000037493;ENSMUSG00000038967;ENSMUSG00000040118;ENSMUSG00000052374;ENSMUSG00000055980;ENSMUSG00000056201;…
GO:0051602	response to electrical stimulus	BP	4	55	0.00433572825550861	0.0305182178637739	ENSMUSG00000011148;ENSMUSG00000016349;ENSMUSG00000022358;ENSMUSG00000028834
GO:0009896	positive regulation of catabolic process	BP	12	412	0.00444127871583176	0.0311974955008223	ENSMUSG00000000628;ENSMUSG00000006457;ENSMUSG00000021270;ENSMUSG00000023460;ENSMUSG00000028518;ENSMUSG00000031382;ENSMUSG00000031519;ENSMUSG00000038132;ENSMUSG00000041548;ENSMUSG00000043154;ENSMUSG00000055980;ENSMUSG00000056900
GO:0010921	regulation of phosphatase activity	BP	7	169	0.00448498984672423	0.0314405080921786	ENSMUSG00000005583;ENSMUSG00000025129;ENSMUSG00000027077;ENSMUSG00000040653;ENSMUSG00000043154;ENSMUSG00000067279;ENSMUSG00000068697
GO:0031365	N-terminal protein amino acid modification	BP	3	28	0.00453123035446543	0.0315721484698005	ENSMUSG00000022698;ENSMUSG00000032523;ENSMUSG00000040113
GO:0045662	negative regulation of myoblast differentiation	BP	3	28	0.00453123035446543	0.0315721484698005	ENSMUSG00000004939;ENSMUSG00000025172;ENSMUSG00000030470
GO:1901380	negative regulation of potassium ion transmembrane transport	BP	3	28	0.00453123035446543	0.0315721484698005	ENSMUSG00000024381;ENSMUSG00000052374;ENSMUSG00000062694
GO:0031122	cytoplasmic microtubule organization	BP	4	56	0.00462580524497278	0.0321661336490143	ENSMUSG00000019787;ENSMUSG00000030852;ENSMUSG00000038170;ENSMUSG00000062694
GO:0044237	cellular metabolic process	BP	143	10118	0.00474715997915701	0.032943570961997	ENSMUSG00000000253;ENSMUSG00000000628;ENSMUSG00000001604;ENSMUSG00000001891;ENSMUSG00000002500;ENSMUSG00000003865;ENSMUSG00000004558;ENSMUSG00000004939;ENSMUSG00000005583;ENSMUSG00000006457;ENSMUSG00000006542;ENSMUSG00000007097;ENSMUSG00000008658;ENSMUSG00000011148;ENSMUSG00000011752;ENSMUSG00000015568;ENSMUSG00000016349;ENSMUSG00000019528;ENSMUSG00000019577;ENSMUSG00000019927;ENSMUSG00000020326;…
GO:0072331	signal transduction by p53 class mediator	BP	6	129	0.00478286924927021	0.0331247310054878	ENSMUSG00000024803;ENSMUSG00000025172;ENSMUSG00000026603;ENSMUSG00000034457;ENSMUSG00000038967;ENSMUSG00000041801
GO:0044087	regulation of cellular component biogenesis	BP	21	938	0.00489314386589149	0.0335284799954482	ENSMUSG00000005583;ENSMUSG00000005628;ENSMUSG00000020386;ENSMUSG00000021270;ENSMUSG00000024381;ENSMUSG00000027805;ENSMUSG00000028273;ENSMUSG00000028328;ENSMUSG00000028518;ENSMUSG00000028832;ENSMUSG00000029683;ENSMUSG00000032060;ENSMUSG00000032366;ENSMUSG00000038170;ENSMUSG00000039376;ENSMUSG00000044086;ENSMUSG00000050315;ENSMUSG00000056201;ENSMUSG00000062694;ENSMUSG00000067653;ENSMUSG00000075307
GO:0003139	secondary heart field specification	BP	2	9	0.00492189080192188	0.0335284799954482	ENSMUSG00000005583;ENSMUSG00000028949
GO:0043353	enucleate erythrocyte differentiation	BP	2	9	0.00492189080192188	0.0335284799954482	ENSMUSG00000018893;ENSMUSG00000020644
GO:0061615	glycolytic process through fructose-6-phosphate	BP	2	9	0.00492189080192188	0.0335284799954482	ENSMUSG00000030695;ENSMUSG00000033065
GO:0071313	cellular response to caffeine	BP	2	9	0.00492189080192188	0.0335284799954482	ENSMUSG00000030592;ENSMUSG00000031791
GO:1904753	negative regulation of vascular associated smooth muscle cell migration	BP	2	9	0.00492189080192188	0.0335284799954482	ENSMUSG00000005583;ENSMUSG00000032366
GO:0048016	inositol phosphate-mediated signaling	BP	4	57	0.00492865739567766	0.0335284799954482	ENSMUSG00000006457;ENSMUSG00000028116;ENSMUSG00000057604;ENSMUSG00000068697
GO:2000725	regulation of cardiac muscle cell differentiation	BP	4	57	0.00492865739567766	0.0335284799954482	ENSMUSG00000005583;ENSMUSG00000031633;ENSMUSG00000051910;ENSMUSG00000062694
GO:2001169	regulation of ATP biosynthetic process	BP	4	57	0.00492865739567766	0.0335284799954482	ENSMUSG00000006457;ENSMUSG00000011752;ENSMUSG00000027010;ENSMUSG00000028518
GO:0086010	membrane depolarization during action potential	BP	3	29	0.00500958170238503	0.0339450830874774	ENSMUSG00000040118;ENSMUSG00000046480;ENSMUSG00000062694
GO:0099563	modification of synaptic structure	BP	3	29	0.00500958170238503	0.0339450830874774	ENSMUSG00000006373;ENSMUSG00000027805;ENSMUSG00000056201
GO:0032515	negative regulation of phosphoprotein phosphatase activity	BP	4	58	0.0052445334733928	0.0354674430386897	ENSMUSG00000025129;ENSMUSG00000027077;ENSMUSG00000040653;ENSMUSG00000068697
GO:0031099	regeneration	BP	8	223	0.00579006192016283	0.0390800852497879	ENSMUSG00000001508;ENSMUSG00000020593;ENSMUSG00000035923;ENSMUSG00000042485;ENSMUSG00000042834;ENSMUSG00000060600;ENSMUSG00000068697;ENSMUSG00000079110
GO:0065009	regulation of molecular function	BP	53	3131	0.00584604847739408	0.0393809007783832	ENSMUSG00000005583;ENSMUSG00000006542;ENSMUSG00000007097;ENSMUSG00000007122;ENSMUSG00000016349;ENSMUSG00000019787;ENSMUSG00000020216;ENSMUSG00000020326;ENSMUSG00000020644;ENSMUSG00000021270;ENSMUSG00000021699;ENSMUSG00000021702;ENSMUSG00000023092;ENSMUSG00000024381;ENSMUSG00000024924;ENSMUSG00000025129;ENSMUSG00000027077;ENSMUSG00000027499;ENSMUSG00000027805;ENSMUSG00000028348;ENSMUSG00000028464;…
GO:0006464	cellular protein modification process	BP	62	3790	0.0059108853590453	0.0396627307458117	ENSMUSG00000004558;ENSMUSG00000005583;ENSMUSG00000006542;ENSMUSG00000019577;ENSMUSG00000019927;ENSMUSG00000020326;ENSMUSG00000021200;ENSMUSG00000021270;ENSMUSG00000021699;ENSMUSG00000021702;ENSMUSG00000021768;ENSMUSG00000021898;ENSMUSG00000022358;ENSMUSG00000022610;ENSMUSG00000022698;ENSMUSG00000024924;ENSMUSG00000025129;ENSMUSG00000025537;ENSMUSG00000026603;ENSMUSG00000027077;ENSMUSG00000027470;…
GO:0036211	protein modification process	BP	62	3790	0.0059108853590453	0.0396627307458117	ENSMUSG00000004558;ENSMUSG00000005583;ENSMUSG00000006542;ENSMUSG00000019577;ENSMUSG00000019927;ENSMUSG00000020326;ENSMUSG00000021200;ENSMUSG00000021270;ENSMUSG00000021699;ENSMUSG00000021702;ENSMUSG00000021768;ENSMUSG00000021898;ENSMUSG00000022358;ENSMUSG00000022610;ENSMUSG00000022698;ENSMUSG00000024924;ENSMUSG00000025129;ENSMUSG00000025537;ENSMUSG00000026603;ENSMUSG00000027077;ENSMUSG00000027470;…
GO:0003211	cardiac ventricle formation	BP	2	10	0.00610366738446025	0.0406400556158367	ENSMUSG00000005583;ENSMUSG00000028949
GO:0014891	striated muscle atrophy	BP	2	10	0.00610366738446025	0.0406400556158367	ENSMUSG00000006457;ENSMUSG00000028834
GO:0030953	astral microtubule organization	BP	2	10	0.00610366738446025	0.0406400556158367	ENSMUSG00000030852;ENSMUSG00000038170
GO:0043416	regulation of skeletal muscle tissue regeneration	BP	2	10	0.00610366738446025	0.0406400556158367	ENSMUSG00000068697;ENSMUSG00000079110
GO:0045822	negative regulation of heart contraction	BP	3	32	0.00662232713424798	0.0439238582423486	ENSMUSG00000007097;ENSMUSG00000021699;ENSMUSG00000024381
GO:0050849	negative regulation of calcium-mediated signaling	BP	3	32	0.00662232713424798	0.0439238582423486	ENSMUSG00000006457;ENSMUSG00000028116;ENSMUSG00000068697
GO:0061337	cardiac conduction	BP	4	62	0.0066431052041034	0.043977101437529	ENSMUSG00000021699;ENSMUSG00000024381;ENSMUSG00000040118;ENSMUSG00000046480
GO:0065003	protein-containing complex assembly	BP	33	1748	0.00671441455025141	0.044364014911527	ENSMUSG00000002500;ENSMUSG00000005628;ENSMUSG00000007122;ENSMUSG00000007877;ENSMUSG00000020061;ENSMUSG00000020386;ENSMUSG00000021270;ENSMUSG00000021702;ENSMUSG00000024049;ENSMUSG00000024381;ENSMUSG00000027805;ENSMUSG00000028328;ENSMUSG00000028518;ENSMUSG00000028832;ENSMUSG00000029610;ENSMUSG00000029683;ENSMUSG00000030592;ENSMUSG00000030695;ENSMUSG00000031461;ENSMUSG00000031791;ENSMUSG00000032060;…
GO:0035304	regulation of protein dephosphorylation	BP	6	139	0.00684042621068712	0.0451101912058506	ENSMUSG00000025129;ENSMUSG00000027077;ENSMUSG00000040653;ENSMUSG00000043154;ENSMUSG00000067279;ENSMUSG00000068697
GO:0006109	regulation of carbohydrate metabolic process	BP	7	184	0.00706937194317648	0.0464897133776085	ENSMUSG00000006457;ENSMUSG00000011752;ENSMUSG00000019577;ENSMUSG00000027010;ENSMUSG00000028518;ENSMUSG00000038967;ENSMUSG00000055980
GO:0022900	electron transport chain	BP	6	140	0.00707657278145679	0.0464897133776085	ENSMUSG00000025488;ENSMUSG00000027010;ENSMUSG00000030785;ENSMUSG00000031782;ENSMUSG00000041697;ENSMUSG00000074218
GO:0051647	nucleus localization	BP	3	33	0.00722060102090469	0.047255887895826	ENSMUSG00000024381;ENSMUSG00000030852;ENSMUSG00000062694
GO:0086005	ventricular cardiac muscle cell action potential	BP	3	33	0.00722060102090469	0.047255887895826	ENSMUSG00000024381;ENSMUSG00000027488;ENSMUSG00000062694
GO:0048589	developmental growth	BP	17	728	0.0073540059024409	0.0480378150710581	ENSMUSG00000001508;ENSMUSG00000005583;ENSMUSG00000006457;ENSMUSG00000021270;ENSMUSG00000021699;ENSMUSG00000028273;ENSMUSG00000030189;ENSMUSG00000031633;ENSMUSG00000035923;ENSMUSG00000042485;ENSMUSG00000043154;ENSMUSG00000051747;ENSMUSG00000056201;ENSMUSG00000060600;ENSMUSG00000062694;ENSMUSG00000068697;ENSMUSG00000079110
GO:0006002	fructose 6-phosphate metabolic process	BP	2	11	0.0074010498578412	0.0480719792084638	ENSMUSG00000021456;ENSMUSG00000033065
GO:0042762	regulation of sulfur metabolic process	BP	2	11	0.0074010498578412	0.0480719792084638	ENSMUSG00000019577;ENSMUSG00000038967
GO:0045759	negative regulation of action potential	BP	2	11	0.0074010498578412	0.0480719792084638	ENSMUSG00000024381;ENSMUSG00000062694
GO:0032233	positive regulation of actin filament bundle assembly	BP	4	64	0.0074266884467922	0.0481478354379441	ENSMUSG00000027805;ENSMUSG00000032366;ENSMUSG00000039376;ENSMUSG00000050315
GO:0071496	cellular response to external stimulus	BP	10	334	0.00753694931078993	0.0487709909435543	ENSMUSG00000007097;ENSMUSG00000015568;ENSMUSG00000019577;ENSMUSG00000024803;ENSMUSG00000028278;ENSMUSG00000028518;ENSMUSG00000030592;ENSMUSG00000037493;ENSMUSG00000038967;ENSMUSG00000063229
GO:0033043	regulation of organelle organization	BP	25	1233	0.00770765703354648	0.0497822267953217	ENSMUSG00000000628;ENSMUSG00000005583;ENSMUSG00000005628;ENSMUSG00000018566;ENSMUSG00000020326;ENSMUSG00000020386;ENSMUSG00000024381;ENSMUSG00000026950;ENSMUSG00000027805;ENSMUSG00000028328;ENSMUSG00000028518;ENSMUSG00000028832;ENSMUSG00000029683;ENSMUSG00000032366;ENSMUSG00000038170;ENSMUSG00000039103;ENSMUSG00000039376;ENSMUSG00000044086;ENSMUSG00000050315;ENSMUSG00000052374;ENSMUSG00000056201;…
GO:0043243	positive regulation of protein complex disassembly	BP	3	34	0.00784987890378886	0.0505116274984474	ENSMUSG00000052374;ENSMUSG00000056201;ENSMUSG00000062929
GO:0086091	regulation of heart rate by cardiac conduction	BP	3	34	0.00784987890378886	0.0505116274984474	ENSMUSG00000024381;ENSMUSG00000040118;ENSMUSG00000046480
GO:0034766	negative regulation of ion transmembrane transport	BP	5	102	0.0078822499116121	0.0506254747581939	ENSMUSG00000007097;ENSMUSG00000019787;ENSMUSG00000024381;ENSMUSG00000052374;ENSMUSG00000062694
GO:0035282	segmentation	BP	5	103	0.00820502033673807	0.0526005857647019	ENSMUSG00000007877;ENSMUSG00000028496;ENSMUSG00000035923;ENSMUSG00000043154;ENSMUSG00000051747
GO:0046320	regulation of fatty acid oxidation	BP	3	35	0.00851051353213926	0.0544578129357111	ENSMUSG00000019577;ENSMUSG00000028773;ENSMUSG00000055980
GO:0003207	cardiac chamber formation	BP	2	12	0.00881110345378682	0.0557605427745151	ENSMUSG00000005583;ENSMUSG00000028949
GO:0006086	acetyl-CoA biosynthetic process from pyruvate	BP	2	12	0.00881110345378682	0.0557605427745151	ENSMUSG00000019577;ENSMUSG00000038967
GO:0010889	regulation of sequestering of triglyceride	BP	2	12	0.00881110345378682	0.0557605427745151	ENSMUSG00000015568;ENSMUSG00000022215
GO:0045792	negative regulation of cell size	BP	2	12	0.00881110345378682	0.0557605427745151	ENSMUSG00000056201;ENSMUSG00000062694
GO:0071415	cellular response to purine-containing compound	BP	2	12	0.00881110345378682	0.0557605427745151	ENSMUSG00000030592;ENSMUSG00000031791
GO:1903961	positive regulation of anion transmembrane transport	BP	2	12	0.00881110345378682	0.0557605427745151	ENSMUSG00000030654;ENSMUSG00000036570
GO:0035308	negative regulation of protein dephosphorylation	BP	4	68	0.00917124999756897	0.0579334088674274	ENSMUSG00000025129;ENSMUSG00000027077;ENSMUSG00000040653;ENSMUSG00000068697
GO:0031670	cellular response to nutrient	BP	4	69	0.00964555455665825	0.0608181310162967	ENSMUSG00000015568;ENSMUSG00000030592;ENSMUSG00000037493;ENSMUSG00000038967
GO:1903170	negative regulation of calcium ion transmembrane transport	BP	3	37	0.00992713014719342	0.0624793282439235	ENSMUSG00000007097;ENSMUSG00000019787;ENSMUSG00000024381
GO:1905207	regulation of cardiocyte differentiation	BP	4	70	0.0101355188958283	0.0636746897481089	ENSMUSG00000005583;ENSMUSG00000031633;ENSMUSG00000051910;ENSMUSG00000062694
GO:0071375	cellular response to peptide hormone stimulus	BP	9	297	0.0102099227258617	0.0637413876665483	ENSMUSG00000015568;ENSMUSG00000018566;ENSMUSG00000019577;ENSMUSG00000020593;ENSMUSG00000030470;ENSMUSG00000038967;ENSMUSG00000052374;ENSMUSG00000055980;ENSMUSG00000056201
GO:0016311	dephosphorylation	BP	12	460	0.0102660336142053	0.0637413876665483	ENSMUSG00000005583;ENSMUSG00000020593;ENSMUSG00000021456;ENSMUSG00000021768;ENSMUSG00000025129;ENSMUSG00000027077;ENSMUSG00000027559;ENSMUSG00000040653;ENSMUSG00000043154;ENSMUSG00000059895;ENSMUSG00000067279;ENSMUSG00000068697
GO:0001778	plasma membrane repair	BP	2	13	0.0103309468557844	0.0637413876665483	ENSMUSG00000033196;ENSMUSG00000062694
GO:0006000	fructose metabolic process	BP	2	13	0.0103309468557844	0.0637413876665483	ENSMUSG00000021456;ENSMUSG00000030695
GO:0036376	sodium ion export across plasma membrane	BP	2	13	0.0103309468557844	0.0637413876665483	ENSMUSG00000007097;ENSMUSG00000036570
GO:0042693	muscle cell fate commitment	BP	2	13	0.0103309468557844	0.0637413876665483	ENSMUSG00000005583;ENSMUSG00000013936
GO:0046040	IMP metabolic process	BP	2	13	0.0103309468557844	0.0637413876665483	ENSMUSG00000011148;ENSMUSG00000070385
GO:0055119	relaxation of cardiac muscle	BP	2	13	0.0103309468557844	0.0637413876665483	ENSMUSG00000021699;ENSMUSG00000051747
GO:0060546	negative regulation of necroptotic process	BP	2	13	0.0103309468557844	0.0637413876665483	ENSMUSG00000030189;ENSMUSG00000031633
GO:1901387	positive regulation of voltage-gated calcium channel activity	BP	2	13	0.0103309468557844	0.0637413876665483	ENSMUSG00000040118;ENSMUSG00000040287
GO:0043412	macromolecule modification	BP	63	3967	0.0105062410231157	0.0646536472923233	ENSMUSG00000004558;ENSMUSG00000005583;ENSMUSG00000006542;ENSMUSG00000019577;ENSMUSG00000019927;ENSMUSG00000020326;ENSMUSG00000021200;ENSMUSG00000021270;ENSMUSG00000021699;ENSMUSG00000021702;ENSMUSG00000021768;ENSMUSG00000021898;ENSMUSG00000022358;ENSMUSG00000022610;ENSMUSG00000022698;ENSMUSG00000024924;ENSMUSG00000025129;ENSMUSG00000025537;ENSMUSG00000026603;ENSMUSG00000027077;ENSMUSG00000027470;…
GO:0065007	biological regulation	BP	174	12930	0.0105162934563622	0.0646536472923233	ENSMUSG00000000628;ENSMUSG00000001508;ENSMUSG00000001604;ENSMUSG00000004558;ENSMUSG00000004939;ENSMUSG00000005583;ENSMUSG00000005628;ENSMUSG00000006373;ENSMUSG00000006457;ENSMUSG00000006542;ENSMUSG00000007097;ENSMUSG00000007122;ENSMUSG00000008658;ENSMUSG00000011752;ENSMUSG00000013076;ENSMUSG00000013936;ENSMUSG00000015568;ENSMUSG00000016349;ENSMUSG00000017300;ENSMUSG00000018566;ENSMUSG00000018893;…
GO:0003382	epithelial cell morphogenesis	BP	3	38	0.0106836860124895	0.0653333919451705	ENSMUSG00000029392;ENSMUSG00000031250;ENSMUSG00000074227
GO:0043267	negative regulation of potassium ion transport	BP	3	38	0.0106836860124895	0.0653333919451705	ENSMUSG00000024381;ENSMUSG00000052374;ENSMUSG00000062694
GO:0071470	cellular response to osmotic stress	BP	3	38	0.0106836860124895	0.0653333919451705	ENSMUSG00000018566;ENSMUSG00000030189;ENSMUSG00000079110
GO:0051248	negative regulation of protein metabolic process	BP	23	1139	0.0109135282466442	0.0666208122525238	ENSMUSG00000004558;ENSMUSG00000021699;ENSMUSG00000024381;ENSMUSG00000025129;ENSMUSG00000027077;ENSMUSG00000027313;ENSMUSG00000027488;ENSMUSG00000027499;ENSMUSG00000027680;ENSMUSG00000028518;ENSMUSG00000029281;ENSMUSG00000030654;ENSMUSG00000031239;ENSMUSG00000032060;ENSMUSG00000032523;ENSMUSG00000036570;ENSMUSG00000038132;ENSMUSG00000040653;ENSMUSG00000062694;ENSMUSG00000068697;ENSMUSG00000074001;…
GO:0072332	intrinsic apoptotic signaling pathway by p53 class mediator	BP	4	72	0.0111631750002807	0.067892656670512	ENSMUSG00000025172;ENSMUSG00000034457;ENSMUSG00000038967;ENSMUSG00000041801
GO:1901653	cellular response to peptide	BP	10	355	0.0112586429069068	0.067892656670512	ENSMUSG00000015568;ENSMUSG00000018566;ENSMUSG00000019577;ENSMUSG00000020593;ENSMUSG00000030470;ENSMUSG00000038967;ENSMUSG00000040118;ENSMUSG00000052374;ENSMUSG00000055980;ENSMUSG00000056201
GO:0010675	regulation of cellular carbohydrate metabolic process	BP	6	155	0.0113642292243613	0.067892656670512	ENSMUSG00000006457;ENSMUSG00000011752;ENSMUSG00000019577;ENSMUSG00000027010;ENSMUSG00000038967;ENSMUSG00000055980
GO:1903580	positive regulation of ATP metabolic process	BP	3	39	0.011472747846551	0.067892656670512	ENSMUSG00000006457;ENSMUSG00000027010;ENSMUSG00000028518
GO:0032269	negative regulation of cellular protein metabolic process	BP	22	1081	0.0116605011667684	0.067892656670512	ENSMUSG00000004558;ENSMUSG00000021699;ENSMUSG00000024381;ENSMUSG00000025129;ENSMUSG00000027077;ENSMUSG00000027313;ENSMUSG00000027488;ENSMUSG00000027499;ENSMUSG00000027680;ENSMUSG00000028518;ENSMUSG00000029281;ENSMUSG00000030654;ENSMUSG00000032060;ENSMUSG00000032523;ENSMUSG00000036570;ENSMUSG00000038132;ENSMUSG00000040653;ENSMUSG00000062694;ENSMUSG00000068697;ENSMUSG00000074001;ENSMUSG00000074227;…
GO:0046323	glucose import	BP	4	73	0.0117012280817845	0.067892656670512	ENSMUSG00000000628;ENSMUSG00000018566;ENSMUSG00000030401;ENSMUSG00000055980
GO:0051592	response to calcium ion	BP	6	156	0.0117032657028807	0.067892656670512	ENSMUSG00000005583;ENSMUSG00000027010;ENSMUSG00000028518;ENSMUSG00000030592;ENSMUSG00000051747;ENSMUSG00000079110
GO:0003128	heart field specification	BP	2	14	0.0119577513454075	0.067892656670512	ENSMUSG00000005583;ENSMUSG00000028949
GO:0003065	positive regulation of heart rate by epinephrine	BP	1	1	0.0120470588235295	0.067892656670512	ENSMUSG00000032366
GO:0003116	regulation of vasoconstriction by norepinephrine	BP	1	1	0.0120470588235295	0.067892656670512	ENSMUSG00000027488
GO:0003117	regulation of vasoconstriction by circulating norepinephrine	BP	1	1	0.0120470588235295	0.067892656670512	ENSMUSG00000027488
GO:0003138	primary heart field specification	BP	1	1	0.0120470588235295	0.067892656670512	ENSMUSG00000005583
GO:0003172	sinoatrial valve development	BP	1	1	0.0120470588235295	0.067892656670512	ENSMUSG00000005583
GO:0003185	sinoatrial valve morphogenesis	BP	1	1	0.0120470588235295	0.067892656670512	ENSMUSG00000005583
GO:0010021	amylopectin biosynthetic process	BP	1	1	0.0120470588235295	0.067892656670512	ENSMUSG00000018566
GO:0031271	lateral pseudopodium assembly	BP	1	1	0.0120470588235295	0.067892656670512	ENSMUSG00000075307
GO:0031275	regulation of lateral pseudopodium assembly	BP	1	1	0.0120470588235295	0.067892656670512	ENSMUSG00000075307
GO:0038009	regulation of signal transduction by receptor internalization	BP	1	1	0.0120470588235295	0.067892656670512	ENSMUSG00000062694
GO:0042396	phosphagen biosynthetic process	BP	1	1	0.0120470588235295	0.067892656670512	ENSMUSG00000030399
GO:0042694	muscle cell fate specification	BP	1	1	0.0120470588235295	0.067892656670512	ENSMUSG00000013936
GO:0043056	forward locomotion	BP	1	1	0.0120470588235295	0.067892656670512	ENSMUSG00000051747
GO:0043417	negative regulation of skeletal muscle tissue regeneration	BP	1	1	0.0120470588235295	0.067892656670512	ENSMUSG00000068697
GO:0046314	phosphocreatine biosynthetic process	BP	1	1	0.0120470588235295	0.067892656670512	ENSMUSG00000030399
GO:0051394	regulation of nerve growth factor receptor activity	BP	1	1	0.0120470588235295	0.067892656670512	ENSMUSG00000062694
GO:0051510	regulation of unidimensional cell growth	BP	1	1	0.0120470588235295	0.067892656670512	ENSMUSG00000056201
GO:0051511	negative regulation of unidimensional cell growth	BP	1	1	0.0120470588235295	0.067892656670512	ENSMUSG00000056201
GO:0060254	regulation of N-terminal protein palmitoylation	BP	1	1	0.0120470588235295	0.067892656670512	ENSMUSG00000032523
GO:0060262	negative regulation of N-terminal protein palmitoylation	BP	1	1	0.0120470588235295	0.067892656670512	ENSMUSG00000032523
GO:0060299	negative regulation of sarcomere organization	BP	1	1	0.0120470588235295	0.067892656670512	ENSMUSG00000062694
GO:0071964	establishment of cell polarity regulating cell shape	BP	1	1	0.0120470588235295	0.067892656670512	ENSMUSG00000056201
GO:0090247	cell motility involved in somitogenic axis elongation	BP	1	1	0.0120470588235295	0.067892656670512	ENSMUSG00000043154
GO:0090249	regulation of cell motility involved in somitogenic axis elongation	BP	1	1	0.0120470588235295	0.067892656670512	ENSMUSG00000043154
GO:0093001	glycolysis from storage polysaccharide through glucose-1-phosphate	BP	1	1	0.0120470588235295	0.067892656670512	ENSMUSG00000033065
GO:0098694	regulation of synaptic vesicle budding from presynaptic endocytic zone membrane	BP	1	1	0.0120470588235295	0.067892656670512	ENSMUSG00000018566
GO:0140214	positive regulation of long-chain fatty acid import into cell	BP	1	1	0.0120470588235295	0.067892656670512	ENSMUSG00000028773
GO:1900826	negative regulation of membrane depolarization during cardiac muscle cell action potential	BP	1	1	0.0120470588235295	0.067892656670512	ENSMUSG00000062694
GO:1902690	positive regulation of NAD metabolic process	BP	1	1	0.0120470588235295	0.067892656670512	ENSMUSG00000006457
GO:1903060	negative regulation of protein lipidation	BP	1	1	0.0120470588235295	0.067892656670512	ENSMUSG00000032523
GO:1903280	negative regulation of calcium:sodium antiporter activity	BP	1	1	0.0120470588235295	0.067892656670512	ENSMUSG00000007097
GO:1903920	positive regulation of actin filament severing	BP	1	1	0.0120470588235295	0.067892656670512	ENSMUSG00000030470
GO:1904025	positive regulation of glucose catabolic process to lactate via pyruvate	BP	1	1	0.0120470588235295	0.067892656670512	ENSMUSG00000006457
GO:1905873	positive regulation of protein localization to cell leading edge	BP	1	1	0.0120470588235295	0.067892656670512	ENSMUSG00000056201
GO:1905875	negative regulation of postsynaptic density organization	BP	1	1	0.0120470588235295	0.067892656670512	ENSMUSG00000056201
GO:1990091	sodium-dependent self proteolysis	BP	1	1	0.0120470588235295	0.067892656670512	ENSMUSG00000079110
GO:2000782	regulation of establishment of cell polarity regulating cell shape	BP	1	1	0.0120470588235295	0.067892656670512	ENSMUSG00000056201
GO:2000784	positive regulation of establishment of cell polarity regulating cell shape	BP	1	1	0.0120470588235295	0.067892656670512	ENSMUSG00000056201
GO:2000896	amylopectin metabolic process	BP	1	1	0.0120470588235295	0.067892656670512	ENSMUSG00000018566
GO:0086065	cell communication involved in cardiac conduction	BP	3	40	0.0122945411776659	0.0691743434286617	ENSMUSG00000021699;ENSMUSG00000040118;ENSMUSG00000046480
GO:0060419	heart growth	BP	5	114	0.0123792102981908	0.069537290420945	ENSMUSG00000005583;ENSMUSG00000028273;ENSMUSG00000031633;ENSMUSG00000051747;ENSMUSG00000062694
GO:0035303	regulation of dephosphorylation	BP	7	206	0.0126636748015445	0.0710195355943528	ENSMUSG00000005583;ENSMUSG00000025129;ENSMUSG00000027077;ENSMUSG00000040653;ENSMUSG00000043154;ENSMUSG00000067279;ENSMUSG00000068697
GO:0051017	actin filament bundle assembly	BP	6	159	0.0127631172891041	0.0714610252112339	ENSMUSG00000027805;ENSMUSG00000028832;ENSMUSG00000032366;ENSMUSG00000039376;ENSMUSG00000050315;ENSMUSG00000056201
GO:0006110	regulation of glycolytic process	BP	3	41	0.0131492682349216	0.0735037700846751	ENSMUSG00000006457;ENSMUSG00000011752;ENSMUSG00000028518
GO:1904659	glucose transmembrane transport	BP	5	116	0.0132679421419143	0.0740471398826255	ENSMUSG00000000628;ENSMUSG00000018566;ENSMUSG00000026817;ENSMUSG00000030401;ENSMUSG00000055980
GO:0030730	sequestering of triglyceride	BP	2	15	0.0136887399613202	0.0760000451319397	ENSMUSG00000015568;ENSMUSG00000022215
GO:0030812	negative regulation of nucleotide catabolic process	BP	2	15	0.0136887399613202	0.0760000451319397	ENSMUSG00000006457;ENSMUSG00000027010
GO:0051198	negative regulation of coenzyme metabolic process	BP	2	15	0.0136887399613202	0.0760000451319397	ENSMUSG00000006457;ENSMUSG00000027010
GO:0008645	hexose transmembrane transport	BP	5	117	0.013728045264482	0.0760000451319397	ENSMUSG00000000628;ENSMUSG00000018566;ENSMUSG00000026817;ENSMUSG00000030401;ENSMUSG00000055980
GO:0031109	microtubule polymerization or depolymerization	BP	5	117	0.013728045264482	0.0760000451319397	ENSMUSG00000028832;ENSMUSG00000032060;ENSMUSG00000038170;ENSMUSG00000062077;ENSMUSG00000062694
GO:0061572	actin filament bundle organization	BP	6	162	0.0138885955610529	0.0767656507853711	ENSMUSG00000027805;ENSMUSG00000028832;ENSMUSG00000032366;ENSMUSG00000039376;ENSMUSG00000050315;ENSMUSG00000056201
GO:0010256	endomembrane system organization	BP	10	367	0.013933392197033	0.0768900315001068	ENSMUSG00000007122;ENSMUSG00000019787;ENSMUSG00000024381;ENSMUSG00000030470;ENSMUSG00000030654;ENSMUSG00000031791;ENSMUSG00000033196;ENSMUSG00000038170;ENSMUSG00000052852;ENSMUSG00000062694
GO:0045104	intermediate filament cytoskeleton organization	BP	3	42	0.0140371086276502	0.0772152913186052	ENSMUSG00000023043;ENSMUSG00000026208;ENSMUSG00000030554
GO:0051154	negative regulation of striated muscle cell differentiation	BP	3	42	0.0140371086276502	0.0772152913186052	ENSMUSG00000025172;ENSMUSG00000051910;ENSMUSG00000062694
GO:0001756	somitogenesis	BP	4	78	0.0146405064640066	0.0804062210101252	ENSMUSG00000007877;ENSMUSG00000035923;ENSMUSG00000043154;ENSMUSG00000051747
GO:0015749	monosaccharide transmembrane transport	BP	5	119	0.0146802383645678	0.0804962513821848	ENSMUSG00000000628;ENSMUSG00000018566;ENSMUSG00000026817;ENSMUSG00000030401;ENSMUSG00000055980
GO:0045103	intermediate filament-based process	BP	3	43	0.0149582200101997	0.0818417052816948	ENSMUSG00000023043;ENSMUSG00000026208;ENSMUSG00000030554
GO:0032869	cellular response to insulin stimulus	BP	7	213	0.0149730693049433	0.0818417052816948	ENSMUSG00000015568;ENSMUSG00000018566;ENSMUSG00000019577;ENSMUSG00000020593;ENSMUSG00000030470;ENSMUSG00000038967;ENSMUSG00000055980
GO:0043271	negative regulation of ion transport	BP	6	165	0.0150816051618545	0.0823045193089182	ENSMUSG00000007097;ENSMUSG00000019787;ENSMUSG00000024381;ENSMUSG00000038239;ENSMUSG00000052374;ENSMUSG00000062694
GO:0031668	cellular response to extracellular stimulus	BP	8	265	0.015356055395197	0.0836698816082695	ENSMUSG00000015568;ENSMUSG00000019577;ENSMUSG00000028278;ENSMUSG00000028518;ENSMUSG00000030592;ENSMUSG00000037493;ENSMUSG00000038967;ENSMUSG00000063229
GO:0071318	cellular response to ATP	BP	2	16	0.0155211866707857	0.0843032642953384	ENSMUSG00000030592;ENSMUSG00000037493
GO:0098885	modification of postsynaptic actin cytoskeleton	BP	2	16	0.0155211866707857	0.0843032642953384	ENSMUSG00000027805;ENSMUSG00000056201
GO:0001666	response to hypoxia	BP	9	319	0.0156488560838386	0.0848630575993069	ENSMUSG00000000628;ENSMUSG00000018566;ENSMUSG00000018893;ENSMUSG00000024803;ENSMUSG00000024924;ENSMUSG00000030592;ENSMUSG00000032060;ENSMUSG00000032648;ENSMUSG00000063229
GO:0009408	response to heat	BP	5	121	0.0156757442490247	0.0848754190186598	ENSMUSG00000006221;ENSMUSG00000007122;ENSMUSG00000021270;ENSMUSG00000030399;ENSMUSG00000038086
GO:0003298	physiological muscle hypertrophy	BP	3	44	0.0159127387323054	0.0853431330280363	ENSMUSG00000028273;ENSMUSG00000031633;ENSMUSG00000062694
GO:0003301	physiological cardiac muscle hypertrophy	BP	3	44	0.0159127387323054	0.0853431330280363	ENSMUSG00000028273;ENSMUSG00000031633;ENSMUSG00000062694
GO:0008038	neuron recognition	BP	3	44	0.0159127387323054	0.0853431330280363	ENSMUSG00000020067;ENSMUSG00000024471;ENSMUSG00000039103
GO:0032892	positive regulation of organic acid transport	BP	3	44	0.0159127387323054	0.0853431330280363	ENSMUSG00000028773;ENSMUSG00000030654;ENSMUSG00000036570
GO:0051281	positive regulation of release of sequestered calcium ion into cytosol	BP	3	44	0.0159127387323054	0.0853431330280363	ENSMUSG00000007122;ENSMUSG00000019787;ENSMUSG00000079110
GO:0061049	cell growth involved in cardiac muscle cell development	BP	3	44	0.0159127387323054	0.0853431330280363	ENSMUSG00000028273;ENSMUSG00000031633;ENSMUSG00000062694
GO:0010389	regulation of G2/M transition of mitotic cell cycle	BP	4	80	0.0159353371035243	0.0853431330280363	ENSMUSG00000020326;ENSMUSG00000023092;ENSMUSG00000027499;ENSMUSG00000028949
GO:0034219	carbohydrate transmembrane transport	BP	5	122	0.0161899818899856	0.0865724768039697	ENSMUSG00000000628;ENSMUSG00000018566;ENSMUSG00000026817;ENSMUSG00000030401;ENSMUSG00000055980
GO:1903523	negative regulation of blood circulation	BP	3	45	0.0169007804753299	0.0902334239309798	ENSMUSG00000007097;ENSMUSG00000021699;ENSMUSG00000024381
GO:0010033	response to organic substance	BP	52	3239	0.0170456261428151	0.0906616800590951	ENSMUSG00000000628;ENSMUSG00000005583;ENSMUSG00000007097;ENSMUSG00000007122;ENSMUSG00000015568;ENSMUSG00000018566;ENSMUSG00000018893;ENSMUSG00000019577;ENSMUSG00000020593;ENSMUSG00000021270;ENSMUSG00000021699;ENSMUSG00000021702;ENSMUSG00000022358;ENSMUSG00000022610;ENSMUSG00000023043;ENSMUSG00000023460;ENSMUSG00000024803;ENSMUSG00000027313;ENSMUSG00000027559;ENSMUSG00000028278;ENSMUSG00000028518;…
GO:0006631	fatty acid metabolic process	BP	10	379	0.0170586902004596	0.0906616800590951	ENSMUSG00000006542;ENSMUSG00000015568;ENSMUSG00000019577;ENSMUSG00000020593;ENSMUSG00000028518;ENSMUSG00000028773;ENSMUSG00000038205;ENSMUSG00000038967;ENSMUSG00000055980;ENSMUSG00000067653
GO:0031400	negative regulation of protein modification process	BP	14	613	0.0170598522349529	0.0906616800590951	ENSMUSG00000004558;ENSMUSG00000021699;ENSMUSG00000025129;ENSMUSG00000027077;ENSMUSG00000027488;ENSMUSG00000027499;ENSMUSG00000028518;ENSMUSG00000032523;ENSMUSG00000036570;ENSMUSG00000040653;ENSMUSG00000062694;ENSMUSG00000068697;ENSMUSG00000074001;ENSMUSG00000079110
GO:0014074	response to purine-containing compound	BP	6	170	0.017225027705703	0.0913986470107224	ENSMUSG00000028518;ENSMUSG00000030592;ENSMUSG00000031791;ENSMUSG00000032648;ENSMUSG00000037493;ENSMUSG00000063229
GO:0010906	regulation of glucose metabolic process	BP	5	124	0.0172518959657166	0.0914005978275832	ENSMUSG00000006457;ENSMUSG00000019577;ENSMUSG00000027010;ENSMUSG00000038967;ENSMUSG00000055980
GO:0051172	negative regulation of nitrogen compound metabolic process	BP	41	2440	0.0173847826514355	0.0916185407062737	ENSMUSG00000004558;ENSMUSG00000005583;ENSMUSG00000006457;ENSMUSG00000020644;ENSMUSG00000021699;ENSMUSG00000023074;ENSMUSG00000024381;ENSMUSG00000024803;ENSMUSG00000024924;ENSMUSG00000025129;ENSMUSG00000025172;ENSMUSG00000026603;ENSMUSG00000027010;ENSMUSG00000027077;ENSMUSG00000027313;ENSMUSG00000027488;ENSMUSG00000027499;ENSMUSG00000027680;ENSMUSG00000027868;ENSMUSG00000028116;ENSMUSG00000028518;…
GO:0006085	acetyl-CoA biosynthetic process	BP	2	17	0.0174524155535001	0.0916185407062737	ENSMUSG00000019577;ENSMUSG00000038967
GO:0030813	positive regulation of nucleotide catabolic process	BP	2	17	0.0174524155535001	0.0916185407062737	ENSMUSG00000006457;ENSMUSG00000028518
GO:0051197	positive regulation of coenzyme metabolic process	BP	2	17	0.0174524155535001	0.0916185407062737	ENSMUSG00000006457;ENSMUSG00000028518
GO:0071786	endoplasmic reticulum tubular network organization	BP	2	17	0.0174524155535001	0.0916185407062737	ENSMUSG00000030654;ENSMUSG00000052852
GO:0097284	hepatocyte apoptotic process	BP	2	17	0.0174524155535001	0.0916185407062737	ENSMUSG00000023043;ENSMUSG00000049382
GO:1901575	organic substance catabolic process	BP	33	1874	0.0175915078064738	0.0922083745053619	ENSMUSG00000000628;ENSMUSG00000006457;ENSMUSG00000006542;ENSMUSG00000011752;ENSMUSG00000015568;ENSMUSG00000019927;ENSMUSG00000020475;ENSMUSG00000020593;ENSMUSG00000021270;ENSMUSG00000021699;ENSMUSG00000023460;ENSMUSG00000025791;ENSMUSG00000027010;ENSMUSG00000027313;ENSMUSG00000027333;ENSMUSG00000027680;ENSMUSG00000028518;ENSMUSG00000030695;ENSMUSG00000031382;ENSMUSG00000031519;ENSMUSG00000032648;…
GO:0035725	sodium ion transmembrane transport	BP	5	125	0.0177997547669678	0.0931583523388039	ENSMUSG00000007097;ENSMUSG00000027488;ENSMUSG00000036570;ENSMUSG00000046480;ENSMUSG00000062694
GO:0043434	response to peptide hormone	BP	11	439	0.0179250170905564	0.093671793856559	ENSMUSG00000015568;ENSMUSG00000018566;ENSMUSG00000019577;ENSMUSG00000020593;ENSMUSG00000028773;ENSMUSG00000030470;ENSMUSG00000030730;ENSMUSG00000038967;ENSMUSG00000052374;ENSMUSG00000055980;ENSMUSG00000056201
GO:0051899	membrane depolarization	BP	4	83	0.0180087526186168	0.0939670011824651	ENSMUSG00000023092;ENSMUSG00000040118;ENSMUSG00000046480;ENSMUSG00000062694
GO:0009725	response to hormone	BP	20	1000	0.0187241124012323	0.0973658026831724	ENSMUSG00000005583;ENSMUSG00000007097;ENSMUSG00000015568;ENSMUSG00000018566;ENSMUSG00000018893;ENSMUSG00000019577;ENSMUSG00000020593;ENSMUSG00000022358;ENSMUSG00000028518;ENSMUSG00000028773;ENSMUSG00000028834;ENSMUSG00000030470;ENSMUSG00000030730;ENSMUSG00000031972;ENSMUSG00000032060;ENSMUSG00000033400;ENSMUSG00000038967;ENSMUSG00000052374;ENSMUSG00000055980;ENSMUSG00000056201
GO:0036293	response to decreased oxygen levels	BP	9	329	0.0187245448127592	0.0973658026831724	ENSMUSG00000000628;ENSMUSG00000018566;ENSMUSG00000018893;ENSMUSG00000024803;ENSMUSG00000024924;ENSMUSG00000030592;ENSMUSG00000032060;ENSMUSG00000032648;ENSMUSG00000063229
GO:0032868	response to insulin	BP	8	275	0.0187448225519358	0.0973658026831724	ENSMUSG00000015568;ENSMUSG00000018566;ENSMUSG00000019577;ENSMUSG00000020593;ENSMUSG00000028773;ENSMUSG00000030470;ENSMUSG00000038967;ENSMUSG00000055980
GO:0061024	membrane organization	BP	16	747	0.0193249074329832	0.100128660139896	ENSMUSG00000000628;ENSMUSG00000001508;ENSMUSG00000018566;ENSMUSG00000019787;ENSMUSG00000020386;ENSMUSG00000021270;ENSMUSG00000024381;ENSMUSG00000029156;ENSMUSG00000029392;ENSMUSG00000030470;ENSMUSG00000030654;ENSMUSG00000031633;ENSMUSG00000033196;ENSMUSG00000035296;ENSMUSG00000052852;ENSMUSG00000062694
GO:0043931	ossification involved in bone maturation	BP	2	18	0.0194797999975786	0.100128660139896	ENSMUSG00000006457;ENSMUSG00000030592
GO:0060544	regulation of necroptotic process	BP	2	18	0.0194797999975786	0.100128660139896	ENSMUSG00000030189;ENSMUSG00000031633
GO:0060547	negative regulation of necrotic cell death	BP	2	18	0.0194797999975786	0.100128660139896	ENSMUSG00000030189;ENSMUSG00000031633
GO:0010827	regulation of glucose transmembrane transport	BP	4	85	0.0194799451881329	0.100128660139896	ENSMUSG00000000628;ENSMUSG00000026817;ENSMUSG00000030401;ENSMUSG00000055980
GO:0031110	regulation of microtubule polymerization or depolymerization	BP	4	85	0.0194799451881329	0.100128660139896	ENSMUSG00000028832;ENSMUSG00000038170;ENSMUSG00000062077;ENSMUSG00000062694
GO:0071277	cellular response to calcium ion	BP	4	85	0.0194799451881329	0.100128660139896	ENSMUSG00000005583;ENSMUSG00000028518;ENSMUSG00000030592;ENSMUSG00000079110
GO:0019220	regulation of phosphate metabolic process	BP	31	1750	0.0196495676696177	0.10085023644719	ENSMUSG00000004558;ENSMUSG00000005583;ENSMUSG00000006457;ENSMUSG00000006542;ENSMUSG00000011752;ENSMUSG00000016349;ENSMUSG00000019577;ENSMUSG00000020326;ENSMUSG00000021270;ENSMUSG00000021699;ENSMUSG00000021702;ENSMUSG00000024924;ENSMUSG00000025129;ENSMUSG00000027010;ENSMUSG00000027077;ENSMUSG00000027470;ENSMUSG00000027499;ENSMUSG00000027805;ENSMUSG00000028518;ENSMUSG00000028773;ENSMUSG00000034457;…
GO:0010038	response to metal ion	BP	10	388	0.0197230010963853	0.101076717357255	ENSMUSG00000005583;ENSMUSG00000020475;ENSMUSG00000020644;ENSMUSG00000027010;ENSMUSG00000028518;ENSMUSG00000030592;ENSMUSG00000031972;ENSMUSG00000051747;ENSMUSG00000079110;ENSMUSG00000091898
GO:0051174	regulation of phosphorus metabolic process	BP	31	1751	0.019789971530036	0.101269453719724	ENSMUSG00000004558;ENSMUSG00000005583;ENSMUSG00000006457;ENSMUSG00000006542;ENSMUSG00000011752;ENSMUSG00000016349;ENSMUSG00000019577;ENSMUSG00000020326;ENSMUSG00000021270;ENSMUSG00000021699;ENSMUSG00000021702;ENSMUSG00000024924;ENSMUSG00000025129;ENSMUSG00000027010;ENSMUSG00000027077;ENSMUSG00000027470;ENSMUSG00000027499;ENSMUSG00000027805;ENSMUSG00000028518;ENSMUSG00000028773;ENSMUSG00000034457;…
GO:1901657	glycosyl compound metabolic process	BP	5	130	0.0207115479496012	0.105828339078777	ENSMUSG00000026817;ENSMUSG00000036278;ENSMUSG00000040694;ENSMUSG00000046312;ENSMUSG00000075232
GO:0051649	establishment of localization in cell	BP	33	1898	0.0207586049804605	0.105911876594095	ENSMUSG00000005583;ENSMUSG00000007122;ENSMUSG00000018566;ENSMUSG00000019787;ENSMUSG00000020216;ENSMUSG00000020386;ENSMUSG00000021270;ENSMUSG00000021699;ENSMUSG00000023460;ENSMUSG00000024381;ENSMUSG00000027470;ENSMUSG00000027499;ENSMUSG00000027805;ENSMUSG00000028773;ENSMUSG00000029392;ENSMUSG00000030401;ENSMUSG00000030592;ENSMUSG00000030654;ENSMUSG00000030852;ENSMUSG00000031791;ENSMUSG00000032060;…
GO:0042593	glucose homeostasis	BP	8	281	0.021018124432601	0.107077564502276	ENSMUSG00000000628;ENSMUSG00000018566;ENSMUSG00000019577;ENSMUSG00000028518;ENSMUSG00000030470;ENSMUSG00000033065;ENSMUSG00000038967;ENSMUSG00000062694
GO:0042391	regulation of membrane potential	BP	11	450	0.0210718538714875	0.107192955756284	ENSMUSG00000005583;ENSMUSG00000019787;ENSMUSG00000019848;ENSMUSG00000023092;ENSMUSG00000024381;ENSMUSG00000027488;ENSMUSG00000036570;ENSMUSG00000040118;ENSMUSG00000046480;ENSMUSG00000052374;ENSMUSG00000062694
GO:0045981	positive regulation of nucleotide metabolic process	BP	3	49	0.0211898023647019	0.107475924052731	ENSMUSG00000006457;ENSMUSG00000027010;ENSMUSG00000028518
GO:1900544	positive regulation of purine nucleotide metabolic process	BP	3	49	0.0211898023647019	0.107475924052731	ENSMUSG00000006457;ENSMUSG00000027010;ENSMUSG00000028518
GO:0051928	positive regulation of calcium ion transport	BP	5	131	0.0213289860980284	0.107975961119465	ENSMUSG00000007122;ENSMUSG00000019787;ENSMUSG00000040118;ENSMUSG00000040287;ENSMUSG00000079110
GO:0031669	cellular response to nutrient levels	BP	7	229	0.0213510018798131	0.107975961119465	ENSMUSG00000015568;ENSMUSG00000019577;ENSMUSG00000028278;ENSMUSG00000028518;ENSMUSG00000030592;ENSMUSG00000037493;ENSMUSG00000038967
GO:0033500	carbohydrate homeostasis	BP	8	282	0.0214152094704294	0.108142104631788	ENSMUSG00000000628;ENSMUSG00000018566;ENSMUSG00000019577;ENSMUSG00000028518;ENSMUSG00000030470;ENSMUSG00000033065;ENSMUSG00000038967;ENSMUSG00000062694
GO:0006595	polyamine metabolic process	BP	2	19	0.0216007619075198	0.108602081368857	ENSMUSG00000027333;ENSMUSG00000075232
GO:0051481	negative regulation of cytosolic calcium ion concentration	BP	2	19	0.0216007619075198	0.108602081368857	ENSMUSG00000007097;ENSMUSG00000038239
GO:0070977	bone maturation	BP	2	19	0.0216007619075198	0.108602081368857	ENSMUSG00000006457;ENSMUSG00000030592
GO:0051492	regulation of stress fiber assembly	BP	4	88	0.0218223642834747	0.109556527530865	ENSMUSG00000027805;ENSMUSG00000028832;ENSMUSG00000032366;ENSMUSG00000039376
GO:0048518	positive regulation of biological process	BP	89	6125	0.0219241808819393	0.109907703287513	ENSMUSG00000000628;ENSMUSG00000005583;ENSMUSG00000006373;ENSMUSG00000006457;ENSMUSG00000007122;ENSMUSG00000013076;ENSMUSG00000015568;ENSMUSG00000016349;ENSMUSG00000019787;ENSMUSG00000019927;ENSMUSG00000020326;ENSMUSG00000020386;ENSMUSG00000020644;ENSMUSG00000021270;ENSMUSG00000021493;ENSMUSG00000021699;ENSMUSG00000021702;ENSMUSG00000022215;ENSMUSG00000022358;ENSMUSG00000022484;ENSMUSG00000023074;…
GO:0034763	negative regulation of transmembrane transport	BP	5	132	0.0219583017181611	0.109918987846063	ENSMUSG00000007097;ENSMUSG00000019787;ENSMUSG00000024381;ENSMUSG00000052374;ENSMUSG00000062694
GO:0010639	negative regulation of organelle organization	BP	10	395	0.0219971853480522	0.109954046761496	ENSMUSG00000005628;ENSMUSG00000027805;ENSMUSG00000028328;ENSMUSG00000028832;ENSMUSG00000029683;ENSMUSG00000032366;ENSMUSG00000044086;ENSMUSG00000056201;ENSMUSG00000062077;ENSMUSG00000062694
GO:0045913	positive regulation of carbohydrate metabolic process	BP	4	89	0.0226397432218946	0.111024172888859	ENSMUSG00000006457;ENSMUSG00000027010;ENSMUSG00000028518;ENSMUSG00000055980
GO:1901652	response to peptide	BP	12	516	0.0231223068683911	0.111024172888859	ENSMUSG00000015568;ENSMUSG00000018566;ENSMUSG00000019577;ENSMUSG00000020593;ENSMUSG00000028773;ENSMUSG00000030470;ENSMUSG00000030730;ENSMUSG00000038967;ENSMUSG00000040118;ENSMUSG00000052374;ENSMUSG00000055980;ENSMUSG00000056201
GO:0019217	regulation of fatty acid metabolic process	BP	4	90	0.0234755619031921	0.111024172888859	ENSMUSG00000019577;ENSMUSG00000028773;ENSMUSG00000038967;ENSMUSG00000055980
GO:0044267	cellular protein metabolic process	BP	73	4894	0.0234832752925503	0.111024172888859	ENSMUSG00000002500;ENSMUSG00000004558;ENSMUSG00000005583;ENSMUSG00000006542;ENSMUSG00000016349;ENSMUSG00000019577;ENSMUSG00000019927;ENSMUSG00000020326;ENSMUSG00000021200;ENSMUSG00000021270;ENSMUSG00000021699;ENSMUSG00000021702;ENSMUSG00000021768;ENSMUSG00000021898;ENSMUSG00000022358;ENSMUSG00000022610;ENSMUSG00000022698;ENSMUSG00000023460;ENSMUSG00000024381;ENSMUSG00000024924;ENSMUSG00000025129;…
GO:0031113	regulation of microtubule polymerization	BP	3	51	0.0235370423247319	0.111024172888859	ENSMUSG00000028832;ENSMUSG00000038170;ENSMUSG00000062694
GO:0002115	store-operated calcium entry	BP	2	20	0.0238127709239787	0.111024172888859	ENSMUSG00000007122;ENSMUSG00000022519
GO:0009435	NAD biosynthetic process	BP	2	20	0.0238127709239787	0.111024172888859	ENSMUSG00000004939;ENSMUSG00000033065
GO:2000291	regulation of myoblast proliferation	BP	2	20	0.0238127709239787	0.111024172888859	ENSMUSG00000025172;ENSMUSG00000075307
GO:0001508	action potential	BP	5	135	0.0239182546496986	0.111024172888859	ENSMUSG00000024381;ENSMUSG00000027488;ENSMUSG00000040118;ENSMUSG00000046480;ENSMUSG00000062694
GO:0035023	regulation of Rho protein signal transduction	BP	5	135	0.0239182546496986	0.111024172888859	ENSMUSG00000028348;ENSMUSG00000028832;ENSMUSG00000039376;ENSMUSG00000042895;ENSMUSG00000061462
GO:0002038	positive regulation of L-glutamate import across plasma membrane	BP	1	2	0.0239495461378113	0.111024172888859	ENSMUSG00000030654
GO:0005985	sucrose metabolic process	BP	1	2	0.0239495461378113	0.111024172888859	ENSMUSG00000021456
GO:0005986	sucrose biosynthetic process	BP	1	2	0.0239495461378113	0.111024172888859	ENSMUSG00000021456
GO:0006480	N-terminal protein amino acid methylation	BP	1	2	0.0239495461378113	0.111024172888859	ENSMUSG00000040113
GO:0006500	N-terminal protein palmitoylation	BP	1	2	0.0239495461378113	0.111024172888859	ENSMUSG00000032523
GO:0006557	S-adenosylmethioninamine biosynthetic process	BP	1	2	0.0239495461378113	0.111024172888859	ENSMUSG00000075232
GO:0007521	muscle cell fate determination	BP	1	2	0.0239495461378113	0.111024172888859	ENSMUSG00000005583
GO:0010731	protein glutathionylation	BP	1	2	0.0239495461378113	0.111024172888859	ENSMUSG00000036570
GO:0010732	regulation of protein glutathionylation	BP	1	2	0.0239495461378113	0.111024172888859	ENSMUSG00000036570
GO:0010734	negative regulation of protein glutathionylation	BP	1	2	0.0239495461378113	0.111024172888859	ENSMUSG00000036570
GO:0014718	positive regulation of satellite cell activation involved in skeletal muscle regeneration	BP	1	2	0.0239495461378113	0.111024172888859	ENSMUSG00000079110
GO:0015949	nucleobase-containing small molecule interconversion	BP	1	2	0.0239495461378113	0.111024172888859	ENSMUSG00000000253
GO:0015950	purine nucleotide interconversion	BP	1	2	0.0239495461378113	0.111024172888859	ENSMUSG00000000253
GO:0015951	purine ribonucleotide interconversion	BP	1	2	0.0239495461378113	0.111024172888859	ENSMUSG00000000253
GO:0019255	glucose 1-phosphate metabolic process	BP	1	2	0.0239495461378113	0.111024172888859	ENSMUSG00000001891
GO:0031449	regulation of slow-twitch skeletal muscle fiber contraction	BP	1	2	0.0239495461378113	0.111024172888859	ENSMUSG00000053093
GO:0032470	positive regulation of endoplasmic reticulum calcium ion concentration	BP	1	2	0.0239495461378113	0.111024172888859	ENSMUSG00000030730
GO:0032972	regulation of muscle filament sliding speed	BP	1	2	0.0239495461378113	0.111024172888859	ENSMUSG00000091898
GO:0034087	establishment of mitotic sister chromatid cohesion	BP	1	2	0.0239495461378113	0.111024172888859	ENSMUSG00000022698
GO:0044381	glucose import in response to insulin stimulus	BP	1	2	0.0239495461378113	0.111024172888859	ENSMUSG00000018566
GO:0046499	S-adenosylmethioninamine metabolic process	BP	1	2	0.0239495461378113	0.111024172888859	ENSMUSG00000075232
GO:0051659	maintenance of mitochondrion location	BP	1	2	0.0239495461378113	0.111024172888859	ENSMUSG00000030730
GO:0051695	actin filament uncapping	BP	1	2	0.0239495461378113	0.111024172888859	ENSMUSG00000052374
GO:0061709	reticulophagy	BP	1	2	0.0239495461378113	0.111024172888859	ENSMUSG00000022270
GO:0070315	G1 to G0 transition involved in cell differentiation	BP	1	2	0.0239495461378113	0.111024172888859	ENSMUSG00000079110
GO:0090076	relaxation of skeletal muscle	BP	1	2	0.0239495461378113	0.111024172888859	ENSMUSG00000030730
GO:0140212	regulation of long-chain fatty acid import into cell	BP	1	2	0.0239495461378113	0.111024172888859	ENSMUSG00000028773
GO:1900159	positive regulation of bone mineralization involved in bone maturation	BP	1	2	0.0239495461378113	0.111024172888859	ENSMUSG00000006457
GO:1901898	negative regulation of relaxation of cardiac muscle	BP	1	2	0.0239495461378113	0.111024172888859	ENSMUSG00000021699
GO:1902081	negative regulation of calcium ion import into sarcoplasmic reticulum	BP	1	2	0.0239495461378113	0.111024172888859	ENSMUSG00000038239
GO:1902811	positive regulation of skeletal muscle fiber differentiation	BP	1	2	0.0239495461378113	0.111024172888859	ENSMUSG00000038132
GO:1902960	negative regulation of aspartic-type endopeptidase activity involved in amyloid precursor protein catabolic process	BP	1	2	0.0239495461378113	0.111024172888859	ENSMUSG00000024381
GO:1903632	positive regulation of aminoacyl-tRNA ligase activity	BP	1	2	0.0239495461378113	0.111024172888859	ENSMUSG00000029610
GO:1903918	regulation of actin filament severing	BP	1	2	0.0239495461378113	0.111024172888859	ENSMUSG00000030470
GO:1903919	negative regulation of actin filament severing	BP	1	2	0.0239495461378113	0.111024172888859	ENSMUSG00000030470
GO:1903946	negative regulation of ventricular cardiac muscle cell action potential	BP	1	2	0.0239495461378113	0.111024172888859	ENSMUSG00000024381
GO:1905246	negative regulation of aspartic-type peptidase activity	BP	1	2	0.0239495461378113	0.111024172888859	ENSMUSG00000024381
GO:1905871	regulation of protein localization to cell leading edge	BP	1	2	0.0239495461378113	0.111024172888859	ENSMUSG00000056201
GO:1990092	calcium-dependent self proteolysis	BP	1	2	0.0239495461378113	0.111024172888859	ENSMUSG00000079110
GO:2000277	positive regulation of oxidative phosphorylation uncoupler activity	BP	1	2	0.0239495461378113	0.111024172888859	ENSMUSG00000031633
GO:2000769	regulation of establishment or maintenance of cell polarity regulating cell shape	BP	1	2	0.0239495461378113	0.111024172888859	ENSMUSG00000056201
GO:2000771	positive regulation of establishment or maintenance of cell polarity regulating cell shape	BP	1	2	0.0239495461378113	0.111024172888859	ENSMUSG00000056201
GO:2000814	positive regulation of barbed-end actin filament capping	BP	1	2	0.0239495461378113	0.111024172888859	ENSMUSG00000056201
GO:2001288	positive regulation of caveolin-mediated endocytosis	BP	1	2	0.0239495461378113	0.111024172888859	ENSMUSG00000062694
GO:0030838	positive regulation of actin filament polymerization	BP	4	92	0.0252028508544362	0.116520955223794	ENSMUSG00000024381;ENSMUSG00000027805;ENSMUSG00000029683;ENSMUSG00000044086
GO:1901379	regulation of potassium ion transmembrane transport	BP	4	92	0.0252028508544362	0.116520955223794	ENSMUSG00000023092;ENSMUSG00000024381;ENSMUSG00000052374;ENSMUSG00000062694
GO:0006633	fatty acid biosynthetic process	BP	5	137	0.0252856016644005	0.116747041687439	ENSMUSG00000006542;ENSMUSG00000015568;ENSMUSG00000019577;ENSMUSG00000028518;ENSMUSG00000038205
GO:0031331	positive regulation of cellular catabolic process	BP	9	347	0.0253320458867507	0.116805115325405	ENSMUSG00000000628;ENSMUSG00000006457;ENSMUSG00000021270;ENSMUSG00000023460;ENSMUSG00000028518;ENSMUSG00000038132;ENSMUSG00000041548;ENSMUSG00000055980;ENSMUSG00000056900
GO:0009266	response to temperature stimulus	BP	6	186	0.0254714879637474	0.117291271010634	ENSMUSG00000006221;ENSMUSG00000007122;ENSMUSG00000015568;ENSMUSG00000021270;ENSMUSG00000030399;ENSMUSG00000038086
GO:0031334	positive regulation of protein complex assembly	BP	7	238	0.0256661903713816	0.118030254121194	ENSMUSG00000021270;ENSMUSG00000024381;ENSMUSG00000027805;ENSMUSG00000029683;ENSMUSG00000038170;ENSMUSG00000044086;ENSMUSG00000062694
GO:0010907	positive regulation of glucose metabolic process	BP	3	53	0.0260194849182213	0.119133495061796	ENSMUSG00000006457;ENSMUSG00000027010;ENSMUSG00000055980
GO:0045933	positive regulation of muscle contraction	BP	3	53	0.0260194849182213	0.119133495061796	ENSMUSG00000006457;ENSMUSG00000027470;ENSMUSG00000030730
GO:0006119	oxidative phosphorylation	BP	4	93	0.0260944745742694	0.119133495061796	ENSMUSG00000006457;ENSMUSG00000030785;ENSMUSG00000031782;ENSMUSG00000074218
GO:0032332	positive regulation of chondrocyte differentiation	BP	2	21	0.0261133436551805	0.119133495061796	ENSMUSG00000042485;ENSMUSG00000051910
GO:1904706	negative regulation of vascular smooth muscle cell proliferation	BP	2	21	0.0261133436551805	0.119133495061796	ENSMUSG00000005583;ENSMUSG00000032366
GO:2000310	regulation of NMDA receptor activity	BP	2	21	0.0261133436551805	0.119133495061796	ENSMUSG00000005583;ENSMUSG00000056201
GO:0040007	growth	BP	20	1039	0.0267787142696696	0.122007642689683	ENSMUSG00000001508;ENSMUSG00000005583;ENSMUSG00000006457;ENSMUSG00000013936;ENSMUSG00000021270;ENSMUSG00000021699;ENSMUSG00000023092;ENSMUSG00000028273;ENSMUSG00000030189;ENSMUSG00000031633;ENSMUSG00000032060;ENSMUSG00000035923;ENSMUSG00000042485;ENSMUSG00000043154;ENSMUSG00000051747;ENSMUSG00000056201;ENSMUSG00000060600;ENSMUSG00000062694;ENSMUSG00000068697;ENSMUSG00000079110
GO:0010638	positive regulation of organelle organization	BP	13	591	0.0275378310292494	0.125300764142324	ENSMUSG00000000628;ENSMUSG00000024381;ENSMUSG00000027805;ENSMUSG00000029683;ENSMUSG00000032366;ENSMUSG00000038170;ENSMUSG00000039376;ENSMUSG00000044086;ENSMUSG00000050315;ENSMUSG00000052374;ENSMUSG00000056201;ENSMUSG00000062694;ENSMUSG00000062929
GO:0071356	cellular response to tumor necrosis factor	BP	6	190	0.0278825731228704	0.126702232807352	ENSMUSG00000018566;ENSMUSG00000023043;ENSMUSG00000024803;ENSMUSG00000030189;ENSMUSG00000049382;ENSMUSG00000056201
GO:0070482	response to oxygen levels	BP	9	354	0.0283011345872928	0.128435017357333	ENSMUSG00000000628;ENSMUSG00000018566;ENSMUSG00000018893;ENSMUSG00000024803;ENSMUSG00000024924;ENSMUSG00000030592;ENSMUSG00000032060;ENSMUSG00000032648;ENSMUSG00000063229
GO:0015813	L-glutamate transmembrane transport	BP	2	22	0.0285000429198092	0.128492350366565	ENSMUSG00000027010;ENSMUSG00000030654
GO:0048711	positive regulation of astrocyte differentiation	BP	2	22	0.0285000429198092	0.128492350366565	ENSMUSG00000020644;ENSMUSG00000024381
GO:0048799	animal organ maturation	BP	2	22	0.0285000429198092	0.128492350366565	ENSMUSG00000006457;ENSMUSG00000030592
GO:0051195	negative regulation of cofactor metabolic process	BP	2	22	0.0285000429198092	0.128492350366565	ENSMUSG00000006457;ENSMUSG00000027010
GO:2000738	positive regulation of stem cell differentiation	BP	2	22	0.0285000429198092	0.128492350366565	ENSMUSG00000038132;ENSMUSG00000051910
GO:0051496	positive regulation of stress fiber assembly	BP	3	55	0.0286368420566668	0.128940559077603	ENSMUSG00000027805;ENSMUSG00000032366;ENSMUSG00000039376
GO:0062012	regulation of small molecule metabolic process	BP	9	356	0.0291925973270244	0.13127153608984	ENSMUSG00000006457;ENSMUSG00000011752;ENSMUSG00000019577;ENSMUSG00000027010;ENSMUSG00000028518;ENSMUSG00000028773;ENSMUSG00000038967;ENSMUSG00000055980;ENSMUSG00000074218
GO:0042180	cellular ketone metabolic process	BP	6	193	0.0297867283425979	0.133768783923984	ENSMUSG00000019577;ENSMUSG00000028773;ENSMUSG00000030695;ENSMUSG00000031782;ENSMUSG00000038967;ENSMUSG00000055980
GO:0061053	somite development	BP	4	97	0.0298490528982924	0.13387436078831	ENSMUSG00000007877;ENSMUSG00000035923;ENSMUSG00000043154;ENSMUSG00000051747
GO:1901576	organic substance biosynthetic process	BP	81	5575	0.0300194660673429	0.134463816189956	ENSMUSG00000000628;ENSMUSG00000001604;ENSMUSG00000002500;ENSMUSG00000003865;ENSMUSG00000004939;ENSMUSG00000005583;ENSMUSG00000006457;ENSMUSG00000006542;ENSMUSG00000011148;ENSMUSG00000011752;ENSMUSG00000015568;ENSMUSG00000016349;ENSMUSG00000018566;ENSMUSG00000019528;ENSMUSG00000019577;ENSMUSG00000020475;ENSMUSG00000020593;ENSMUSG00000020644;ENSMUSG00000021270;ENSMUSG00000021456;ENSMUSG00000021699;…
GO:0031324	negative regulation of cellular metabolic process	BP	42	2609	0.0304410844155847	0.136175486575034	ENSMUSG00000000628;ENSMUSG00000004558;ENSMUSG00000005583;ENSMUSG00000006457;ENSMUSG00000020644;ENSMUSG00000021699;ENSMUSG00000023074;ENSMUSG00000024381;ENSMUSG00000024803;ENSMUSG00000024924;ENSMUSG00000025129;ENSMUSG00000025172;ENSMUSG00000026603;ENSMUSG00000027010;ENSMUSG00000027077;ENSMUSG00000027313;ENSMUSG00000027488;ENSMUSG00000027499;ENSMUSG00000027680;ENSMUSG00000027868;ENSMUSG00000028116;…
GO:1902749	regulation of cell cycle G2/M phase transition	BP	4	98	0.0308350018085165	0.137120892396881	ENSMUSG00000020326;ENSMUSG00000023092;ENSMUSG00000027499;ENSMUSG00000028949
GO:0010592	positive regulation of lamellipodium assembly	BP	2	23	0.0309704770012092	0.137120892396881	ENSMUSG00000021270;ENSMUSG00000056201
GO:0010884	positive regulation of lipid storage	BP	2	23	0.0309704770012092	0.137120892396881	ENSMUSG00000015568;ENSMUSG00000022215
GO:0042451	purine nucleoside biosynthetic process	BP	2	23	0.0309704770012092	0.137120892396881	ENSMUSG00000026817;ENSMUSG00000075232
GO:0046129	purine ribonucleoside biosynthetic process	BP	2	23	0.0309704770012092	0.137120892396881	ENSMUSG00000026817;ENSMUSG00000075232
GO:0051156	glucose 6-phosphate metabolic process	BP	2	23	0.0309704770012092	0.137120892396881	ENSMUSG00000000628;ENSMUSG00000011752
GO:0051194	positive regulation of cofactor metabolic process	BP	2	23	0.0309704770012092	0.137120892396881	ENSMUSG00000006457;ENSMUSG00000028518
GO:0051450	myoblast proliferation	BP	2	23	0.0309704770012092	0.137120892396881	ENSMUSG00000025172;ENSMUSG00000075307
GO:0007266	Rho protein signal transduction	BP	6	195	0.0311024785058881	0.137528779957446	ENSMUSG00000028348;ENSMUSG00000028832;ENSMUSG00000028841;ENSMUSG00000039376;ENSMUSG00000042895;ENSMUSG00000061462
GO:0006810	transport	BP	67	4498	0.0312963881673417	0.138209017655777	ENSMUSG00000000628;ENSMUSG00000005583;ENSMUSG00000006014;ENSMUSG00000007097;ENSMUSG00000007122;ENSMUSG00000015568;ENSMUSG00000018566;ENSMUSG00000018893;ENSMUSG00000019787;ENSMUSG00000020216;ENSMUSG00000020386;ENSMUSG00000020722;ENSMUSG00000021270;ENSMUSG00000021699;ENSMUSG00000022464;ENSMUSG00000022519;ENSMUSG00000023043;ENSMUSG00000023092;ENSMUSG00000023460;ENSMUSG00000024049;ENSMUSG00000024381;…
GO:0048662	negative regulation of smooth muscle cell proliferation	BP	3	57	0.031388585123018	0.138438913157658	ENSMUSG00000004558;ENSMUSG00000005583;ENSMUSG00000032366
GO:0051289	protein homotetramerization	BP	4	99	0.0318399686440135	0.14025038550856	ENSMUSG00000030592;ENSMUSG00000030695;ENSMUSG00000033065;ENSMUSG00000052374
GO:0072657	protein localization to membrane	BP	12	542	0.0320606560095579	0.141042350225721	ENSMUSG00000006373;ENSMUSG00000020216;ENSMUSG00000021270;ENSMUSG00000023043;ENSMUSG00000029392;ENSMUSG00000030470;ENSMUSG00000030654;ENSMUSG00000040287;ENSMUSG00000052374;ENSMUSG00000052852;ENSMUSG00000062694;ENSMUSG00000079110
GO:0019932	second-messenger-mediated signaling	BP	10	421	0.0321231997792619	0.141137472660732	ENSMUSG00000006457;ENSMUSG00000007122;ENSMUSG00000019787;ENSMUSG00000020216;ENSMUSG00000021699;ENSMUSG00000028116;ENSMUSG00000031791;ENSMUSG00000038967;ENSMUSG00000057604;ENSMUSG00000068697
GO:0033554	cellular response to stress	BP	30	1753	0.0323934159098896	0.142143627828511	ENSMUSG00000000628;ENSMUSG00000005583;ENSMUSG00000018566;ENSMUSG00000019577;ENSMUSG00000020326;ENSMUSG00000020644;ENSMUSG00000021270;ENSMUSG00000021702;ENSMUSG00000024803;ENSMUSG00000024924;ENSMUSG00000025172;ENSMUSG00000026603;ENSMUSG00000027313;ENSMUSG00000028278;ENSMUSG00000028518;ENSMUSG00000030189;ENSMUSG00000030730;ENSMUSG00000032060;ENSMUSG00000032366;ENSMUSG00000034457;ENSMUSG00000036278;…
GO:0007009	plasma membrane organization	BP	4	100	0.0328639930142216	0.143842527799556	ENSMUSG00000024381;ENSMUSG00000030470;ENSMUSG00000033196;ENSMUSG00000062694
GO:0070542	response to fatty acid	BP	4	100	0.0328639930142216	0.143842527799556	ENSMUSG00000015568;ENSMUSG00000019577;ENSMUSG00000028518;ENSMUSG00000028773
GO:0099010	modification of postsynaptic structure	BP	2	24	0.0335222989127362	0.144110451409114	ENSMUSG00000027805;ENSMUSG00000056201
GO:1901017	negative regulation of potassium ion transmembrane transporter activity	BP	2	24	0.0335222989127362	0.144110451409114	ENSMUSG00000052374;ENSMUSG00000062694
GO:0030038	contractile actin filament bundle assembly	BP	4	101	0.0339071097449184	0.144110451409114	ENSMUSG00000027805;ENSMUSG00000028832;ENSMUSG00000032366;ENSMUSG00000039376
GO:0043149	stress fiber assembly	BP	4	101	0.0339071097449184	0.144110451409114	ENSMUSG00000027805;ENSMUSG00000028832;ENSMUSG00000032366;ENSMUSG00000039376
GO:0051641	cellular localization	BP	41	2557	0.0341962890356933	0.144110451409114	ENSMUSG00000000628;ENSMUSG00000005583;ENSMUSG00000006373;ENSMUSG00000007122;ENSMUSG00000018566;ENSMUSG00000019787;ENSMUSG00000020216;ENSMUSG00000020386;ENSMUSG00000021270;ENSMUSG00000021699;ENSMUSG00000023043;ENSMUSG00000023460;ENSMUSG00000024381;ENSMUSG00000027470;ENSMUSG00000027499;ENSMUSG00000027805;ENSMUSG00000028518;ENSMUSG00000028773;ENSMUSG00000029392;ENSMUSG00000030401;ENSMUSG00000030470;…
GO:0010923	negative regulation of phosphatase activity	BP	4	102	0.034969348921788	0.144110451409114	ENSMUSG00000025129;ENSMUSG00000027077;ENSMUSG00000040653;ENSMUSG00000068697
GO:0051246	regulation of protein metabolic process	BP	44	2783	0.0350423052708408	0.144110451409114	ENSMUSG00000004558;ENSMUSG00000005583;ENSMUSG00000006542;ENSMUSG00000019927;ENSMUSG00000020326;ENSMUSG00000021270;ENSMUSG00000021699;ENSMUSG00000021702;ENSMUSG00000024381;ENSMUSG00000024924;ENSMUSG00000025129;ENSMUSG00000027077;ENSMUSG00000027313;ENSMUSG00000027470;ENSMUSG00000027488;ENSMUSG00000027499;ENSMUSG00000027680;ENSMUSG00000027805;ENSMUSG00000028518;ENSMUSG00000029281;ENSMUSG00000029610;…
GO:0006470	protein dephosphorylation	BP	8	311	0.0353611282546527	0.144110451409114	ENSMUSG00000021768;ENSMUSG00000025129;ENSMUSG00000027077;ENSMUSG00000040653;ENSMUSG00000043154;ENSMUSG00000059895;ENSMUSG00000067279;ENSMUSG00000068697
GO:0001966	thigmotaxis	BP	1	3	0.0357091901602473	0.144110451409114	ENSMUSG00000020644
GO:0001996	positive regulation of heart rate by epinephrine-norepinephrine	BP	1	3	0.0357091901602473	0.144110451409114	ENSMUSG00000032366
GO:0002086	diaphragm contraction	BP	1	3	0.0357091901602473	0.144110451409114	ENSMUSG00000091898
GO:0003365	establishment of cell polarity involved in ameboidal cell migration	BP	1	3	0.0357091901602473	0.144110451409114	ENSMUSG00000013076
GO:0003400	regulation of COPII vesicle coating	BP	1	3	0.0357091901602473	0.144110451409114	ENSMUSG00000020386
GO:0006435	threonyl-tRNA aminoacylation	BP	1	3	0.0357091901602473	0.144110451409114	ENSMUSG00000030515
GO:0006597	spermine biosynthetic process	BP	1	3	0.0357091901602473	0.144110451409114	ENSMUSG00000075232
GO:0014717	regulation of satellite cell activation involved in skeletal muscle regeneration	BP	1	3	0.0357091901602473	0.144110451409114	ENSMUSG00000079110
GO:0014809	regulation of skeletal muscle contraction by regulation of release of sequestered calcium ion	BP	1	3	0.0357091901602473	0.144110451409114	ENSMUSG00000007122
GO:0019242	methylglyoxal biosynthetic process	BP	1	3	0.0357091901602473	0.144110451409114	ENSMUSG00000030695
GO:0019244	lactate biosynthetic process from pyruvate	BP	1	3	0.0357091901602473	0.144110451409114	ENSMUSG00000063229
GO:0034371	chylomicron remodeling	BP	1	3	0.0357091901602473	0.144110451409114	ENSMUSG00000015568
GO:0036506	maintenance of unfolded protein	BP	1	3	0.0357091901602473	0.144110451409114	ENSMUSG00000056900
GO:0043000	Golgi to plasma membrane CFTR protein transport	BP	1	3	0.0357091901602473	0.144110451409114	ENSMUSG00000023043
GO:0043456	regulation of pentose-phosphate shunt	BP	1	3	0.0357091901602473	0.144110451409114	ENSMUSG00000011752
GO:0044208	'de novo' AMP biosynthetic process	BP	1	3	0.0357091901602473	0.144110451409114	ENSMUSG00000011148
GO:0044313	protein K6-linked deubiquitination	BP	1	3	0.0357091901602473	0.144110451409114	ENSMUSG00000056900
GO:0045578	negative regulation of B cell differentiation	BP	1	3	0.0357091901602473	0.144110451409114	ENSMUSG00000020644
GO:0045583	regulation of cytotoxic T cell differentiation	BP	1	3	0.0357091901602473	0.144110451409114	ENSMUSG00000021270
GO:0045585	positive regulation of cytotoxic T cell differentiation	BP	1	3	0.0357091901602473	0.144110451409114	ENSMUSG00000021270
GO:0046102	inosine metabolic process	BP	1	3	0.0357091901602473	0.144110451409114	ENSMUSG00000026817
GO:0046103	inosine biosynthetic process	BP	1	3	0.0357091901602473	0.144110451409114	ENSMUSG00000026817
GO:0046208	spermine catabolic process	BP	1	3	0.0357091901602473	0.144110451409114	ENSMUSG00000027333
GO:0055095	lipoprotein particle mediated signaling	BP	1	3	0.0357091901602473	0.144110451409114	ENSMUSG00000015568
GO:0055096	low-density lipoprotein particle mediated signaling	BP	1	3	0.0357091901602473	0.144110451409114	ENSMUSG00000015568
GO:0060671	epithelial cell differentiation involved in embryonic placenta development	BP	1	3	0.0357091901602473	0.144110451409114	ENSMUSG00000074227
GO:0060672	epithelial cell morphogenesis involved in placental branching	BP	1	3	0.0357091901602473	0.144110451409114	ENSMUSG00000074227
GO:0061031	endodermal digestive tract morphogenesis	BP	1	3	0.0357091901602473	0.144110451409114	ENSMUSG00000020644
GO:0061622	glycolytic process through glucose-1-phosphate	BP	1	3	0.0357091901602473	0.144110451409114	ENSMUSG00000033065
GO:0062028	regulation of stress granule assembly	BP	1	3	0.0357091901602473	0.144110451409114	ENSMUSG00000028518
GO:0070494	regulation of thrombin-activated receptor signaling pathway	BP	1	3	0.0357091901602473	0.144110451409114	ENSMUSG00000028832
GO:0070495	negative regulation of thrombin-activated receptor signaling pathway	BP	1	3	0.0357091901602473	0.144110451409114	ENSMUSG00000028832
GO:0071603	endothelial cell-cell adhesion	BP	1	3	0.0357091901602473	0.144110451409114	ENSMUSG00000021702
GO:0071963	establishment or maintenance of cell polarity regulating cell shape	BP	1	3	0.0357091901602473	0.144110451409114	ENSMUSG00000056201
GO:0086048	membrane depolarization during bundle of His cell action potential	BP	1	3	0.0357091901602473	0.144110451409114	ENSMUSG00000040118
GO:0086097	phospholipase C-activating angiotensin-activated signaling pathway	BP	1	3	0.0357091901602473	0.144110451409114	ENSMUSG00000052374
GO:0090113	regulation of ER to Golgi vesicle-mediated transport by GTP hydrolysis	BP	1	3	0.0357091901602473	0.144110451409114	ENSMUSG00000020386
GO:0090360	platelet-derived growth factor production	BP	1	3	0.0357091901602473	0.144110451409114	ENSMUSG00000004558
GO:0090361	regulation of platelet-derived growth factor production	BP	1	3	0.0357091901602473	0.144110451409114	ENSMUSG00000004558
GO:0106135	negative regulation of cardiac muscle cell contraction	BP	1	3	0.0357091901602473	0.144110451409114	ENSMUSG00000024381
GO:1901844	regulation of cell communication by electrical coupling involved in cardiac conduction	BP	1	3	0.0357091901602473	0.144110451409114	ENSMUSG00000021699
GO:1902080	regulation of calcium ion import into sarcoplasmic reticulum	BP	1	3	0.0357091901602473	0.144110451409114	ENSMUSG00000038239
GO:1902689	negative regulation of NAD metabolic process	BP	1	3	0.0357091901602473	0.144110451409114	ENSMUSG00000027010
GO:1902809	regulation of skeletal muscle fiber differentiation	BP	1	3	0.0357091901602473	0.144110451409114	ENSMUSG00000038132
GO:1903279	regulation of calcium:sodium antiporter activity	BP	1	3	0.0357091901602473	0.144110451409114	ENSMUSG00000007097
GO:1903445	protein transport from ciliary membrane to plasma membrane	BP	1	3	0.0357091901602473	0.144110451409114	ENSMUSG00000029392
GO:1903630	regulation of aminoacyl-tRNA ligase activity	BP	1	3	0.0357091901602473	0.144110451409114	ENSMUSG00000029610
GO:1904024	negative regulation of glucose catabolic process to lactate via pyruvate	BP	1	3	0.0357091901602473	0.144110451409114	ENSMUSG00000027010
GO:1904378	maintenance of unfolded protein involved in ERAD pathway	BP	1	3	0.0357091901602473	0.144110451409114	ENSMUSG00000056900
GO:1904878	negative regulation of calcium ion transmembrane transport via high voltage-gated calcium channel	BP	1	3	0.0357091901602473	0.144110451409114	ENSMUSG00000024381
GO:1905335	regulation of aggrephagy	BP	1	3	0.0357091901602473	0.144110451409114	ENSMUSG00000041548
GO:1905337	positive regulation of aggrephagy	BP	1	3	0.0357091901602473	0.144110451409114	ENSMUSG00000041548
GO:1905868	regulation of 3'-UTR-mediated mRNA stabilization	BP	1	3	0.0357091901602473	0.144110451409114	ENSMUSG00000038132
GO:1905870	positive regulation of 3'-UTR-mediated mRNA stabilization	BP	1	3	0.0357091901602473	0.144110451409114	ENSMUSG00000038132
GO:1905907	negative regulation of amyloid fibril formation	BP	1	3	0.0357091901602473	0.144110451409114	ENSMUSG00000032060
GO:2000111	positive regulation of macrophage apoptotic process	BP	1	3	0.0357091901602473	0.144110451409114	ENSMUSG00000005583
GO:2000741	positive regulation of mesenchymal stem cell differentiation	BP	1	3	0.0357091901602473	0.144110451409114	ENSMUSG00000051910
GO:2001013	epithelial cell proliferation involved in renal tubule morphogenesis	BP	1	3	0.0357091901602473	0.144110451409114	ENSMUSG00000005583
GO:0046622	positive regulation of organ growth	BP	3	60	0.0357664674996236	0.144110451409114	ENSMUSG00000005583;ENSMUSG00000030189;ENSMUSG00000031633
GO:0051148	negative regulation of muscle cell differentiation	BP	3	60	0.0357664674996236	0.144110451409114	ENSMUSG00000025172;ENSMUSG00000051910;ENSMUSG00000062694
GO:0006986	response to unfolded protein	BP	4	103	0.0360507359353254	0.144487145272278	ENSMUSG00000021270;ENSMUSG00000021702;ENSMUSG00000027313;ENSMUSG00000041548
GO:0055024	regulation of cardiac muscle tissue development	BP	4	103	0.0360507359353254	0.144487145272278	ENSMUSG00000005583;ENSMUSG00000031633;ENSMUSG00000051910;ENSMUSG00000062694
GO:0010226	response to lithium ion	BP	2	25	0.0361532056741015	0.144487145272278	ENSMUSG00000020644;ENSMUSG00000031972
GO:0014912	negative regulation of smooth muscle cell migration	BP	2	25	0.0361532056741015	0.144487145272278	ENSMUSG00000005583;ENSMUSG00000032366
GO:0030318	melanocyte differentiation	BP	2	25	0.0361532056741015	0.144487145272278	ENSMUSG00000005583;ENSMUSG00000039395
GO:1905809	negative regulation of synapse organization	BP	2	25	0.0361532056741015	0.144487145272278	ENSMUSG00000006373;ENSMUSG00000056201
GO:2000726	negative regulation of cardiac muscle cell differentiation	BP	2	25	0.0361532056741015	0.144487145272278	ENSMUSG00000051910;ENSMUSG00000062694
GO:0008643	carbohydrate transport	BP	5	151	0.0362599564153023	0.144746052866178	ENSMUSG00000000628;ENSMUSG00000018566;ENSMUSG00000026817;ENSMUSG00000030401;ENSMUSG00000055980
GO:0046677	response to antibiotic	BP	9	372	0.0370426380256154	0.14769642242551	ENSMUSG00000005583;ENSMUSG00000018566;ENSMUSG00000018893;ENSMUSG00000021270;ENSMUSG00000027559;ENSMUSG00000032060;ENSMUSG00000056201;ENSMUSG00000063229;ENSMUSG00000068614
GO:0051270	regulation of cellular component movement	BP	19	1010	0.0370846917426766	0.14769642242551	ENSMUSG00000005583;ENSMUSG00000007097;ENSMUSG00000013076;ENSMUSG00000021699;ENSMUSG00000021702;ENSMUSG00000024381;ENSMUSG00000027470;ENSMUSG00000027805;ENSMUSG00000028832;ENSMUSG00000030695;ENSMUSG00000032366;ENSMUSG00000036570;ENSMUSG00000039103;ENSMUSG00000043154;ENSMUSG00000050315;ENSMUSG00000056201;ENSMUSG00000062694;ENSMUSG00000074227;ENSMUSG00000091898
GO:0071398	cellular response to fatty acid	BP	3	61	0.0372920056375992	0.148179870327281	ENSMUSG00000015568;ENSMUSG00000019577;ENSMUSG00000028518
GO:1903793	positive regulation of anion transport	BP	3	61	0.0372920056375992	0.148179870327281	ENSMUSG00000028773;ENSMUSG00000030654;ENSMUSG00000036570
GO:0044249	cellular biosynthetic process	BP	79	5475	0.0374977274796558	0.148825848190256	ENSMUSG00000000628;ENSMUSG00000001604;ENSMUSG00000002500;ENSMUSG00000003865;ENSMUSG00000004939;ENSMUSG00000005583;ENSMUSG00000006457;ENSMUSG00000006542;ENSMUSG00000011148;ENSMUSG00000011752;ENSMUSG00000015568;ENSMUSG00000016349;ENSMUSG00000019528;ENSMUSG00000019577;ENSMUSG00000020475;ENSMUSG00000020593;ENSMUSG00000020644;ENSMUSG00000021270;ENSMUSG00000021456;ENSMUSG00000021699;ENSMUSG00000022215;…
GO:0000902	cell morphogenesis	BP	19	1012	0.0377114336261489	0.149501993766193	ENSMUSG00000005583;ENSMUSG00000020067;ENSMUSG00000020644;ENSMUSG00000021270;ENSMUSG00000021373;ENSMUSG00000021702;ENSMUSG00000024471;ENSMUSG00000024924;ENSMUSG00000028273;ENSMUSG00000028832;ENSMUSG00000029392;ENSMUSG00000030695;ENSMUSG00000031250;ENSMUSG00000032366;ENSMUSG00000039103;ENSMUSG00000049382;ENSMUSG00000051910;ENSMUSG00000056201;ENSMUSG00000074227
GO:0032386	regulation of intracellular transport	BP	10	433	0.0377587323626112	0.149517643993853	ENSMUSG00000018566;ENSMUSG00000020386;ENSMUSG00000027470;ENSMUSG00000027499;ENSMUSG00000027805;ENSMUSG00000032060;ENSMUSG00000038239;ENSMUSG00000052374;ENSMUSG00000052852;ENSMUSG00000091898
GO:0051234	establishment of localization	BP	68	4625	0.0385555214514045	0.152330112294247	ENSMUSG00000000628;ENSMUSG00000005583;ENSMUSG00000006014;ENSMUSG00000007097;ENSMUSG00000007122;ENSMUSG00000015568;ENSMUSG00000018566;ENSMUSG00000018893;ENSMUSG00000019787;ENSMUSG00000020216;ENSMUSG00000020386;ENSMUSG00000020722;ENSMUSG00000021270;ENSMUSG00000021699;ENSMUSG00000022464;ENSMUSG00000022519;ENSMUSG00000023043;ENSMUSG00000023092;ENSMUSG00000023460;ENSMUSG00000024049;ENSMUSG00000024381;…
GO:1901700	response to oxygen-containing compound	BP	29	1709	0.0385573174928609	0.152330112294247	ENSMUSG00000005583;ENSMUSG00000007097;ENSMUSG00000015568;ENSMUSG00000018566;ENSMUSG00000018893;ENSMUSG00000019577;ENSMUSG00000020593;ENSMUSG00000021699;ENSMUSG00000022358;ENSMUSG00000024803;ENSMUSG00000027559;ENSMUSG00000028278;ENSMUSG00000028518;ENSMUSG00000028773;ENSMUSG00000030470;ENSMUSG00000030592;ENSMUSG00000030730;ENSMUSG00000032060;ENSMUSG00000032366;ENSMUSG00000032648;ENSMUSG00000037493;…
GO:0018195	peptidyl-arginine modification	BP	2	26	0.0388609375985515	0.153003851344069	ENSMUSG00000030996;ENSMUSG00000034842
GO:0046835	carbohydrate phosphorylation	BP	2	26	0.0388609375985515	0.153003851344069	ENSMUSG00000000628;ENSMUSG00000033065
GO:1903579	negative regulation of ATP metabolic process	BP	2	26	0.0388609375985515	0.153003851344069	ENSMUSG00000006457;ENSMUSG00000027010
GO:0035265	organ growth	BP	6	206	0.0390165905906781	0.153441529016247	ENSMUSG00000005583;ENSMUSG00000028273;ENSMUSG00000030189;ENSMUSG00000031633;ENSMUSG00000051747;ENSMUSG00000062694
GO:0009116	nucleoside metabolic process	BP	4	106	0.0394099684509935	0.154812051466374	ENSMUSG00000026817;ENSMUSG00000036278;ENSMUSG00000040694;ENSMUSG00000075232
GO:0044260	cellular macromolecule metabolic process	BP	108	7800	0.0396304259766568	0.155500954713867	ENSMUSG00000001604;ENSMUSG00000001891;ENSMUSG00000002500;ENSMUSG00000003865;ENSMUSG00000004558;ENSMUSG00000005583;ENSMUSG00000006542;ENSMUSG00000016349;ENSMUSG00000019528;ENSMUSG00000019577;ENSMUSG00000019927;ENSMUSG00000020326;ENSMUSG00000020593;ENSMUSG00000020644;ENSMUSG00000021200;ENSMUSG00000021270;ENSMUSG00000021699;ENSMUSG00000021702;ENSMUSG00000021768;ENSMUSG00000021898;ENSMUSG00000022358;…
GO:0010524	positive regulation of calcium ion transport into cytosol	BP	3	63	0.0404415613278507	0.15832343362061	ENSMUSG00000007122;ENSMUSG00000019787;ENSMUSG00000079110
GO:0045843	negative regulation of striated muscle tissue development	BP	3	63	0.0404415613278507	0.15832343362061	ENSMUSG00000030189;ENSMUSG00000051910;ENSMUSG00000062694
GO:0006814	sodium ion transport	BP	6	208	0.0405809852627449	0.158509420352443	ENSMUSG00000007097;ENSMUSG00000022464;ENSMUSG00000027488;ENSMUSG00000036570;ENSMUSG00000046480;ENSMUSG00000062694
GO:0009952	anterior/posterior pattern specification	BP	6	208	0.0405809852627449	0.158509420352443	ENSMUSG00000007877;ENSMUSG00000022484;ENSMUSG00000028496;ENSMUSG00000035923;ENSMUSG00000043154;ENSMUSG00000051747
GO:0048638	regulation of developmental growth	BP	9	379	0.0408929638397965	0.159547321587622	ENSMUSG00000005583;ENSMUSG00000006457;ENSMUSG00000030189;ENSMUSG00000031633;ENSMUSG00000043154;ENSMUSG00000056201;ENSMUSG00000062694;ENSMUSG00000068697;ENSMUSG00000079110
GO:0086019	cell-cell signaling involved in cardiac conduction	BP	2	27	0.0416432775907276	0.162107973375191	ENSMUSG00000040118;ENSMUSG00000046480
GO:2000178	negative regulation of neural precursor cell proliferation	BP	2	27	0.0416432775907276	0.162107973375191	ENSMUSG00000020644;ENSMUSG00000074227
GO:0055017	cardiac muscle tissue growth	BP	4	108	0.0417454544732518	0.16232251688641	ENSMUSG00000005583;ENSMUSG00000028273;ENSMUSG00000031633;ENSMUSG00000062694
GO:0031327	negative regulation of cellular biosynthetic process	BP	27	1580	0.0419110467666321	0.162782883218597	ENSMUSG00000005583;ENSMUSG00000006457;ENSMUSG00000020644;ENSMUSG00000023074;ENSMUSG00000024803;ENSMUSG00000024924;ENSMUSG00000025172;ENSMUSG00000026603;ENSMUSG00000027010;ENSMUSG00000027077;ENSMUSG00000027499;ENSMUSG00000027680;ENSMUSG00000027868;ENSMUSG00000028116;ENSMUSG00000030189;ENSMUSG00000031239;ENSMUSG00000032060;ENSMUSG00000032355;ENSMUSG00000032523;ENSMUSG00000035923;ENSMUSG00000038132;…
GO:0009058	biosynthetic process	BP	81	5668	0.0429388816559121	0.166587404759551	ENSMUSG00000000628;ENSMUSG00000001604;ENSMUSG00000002500;ENSMUSG00000003865;ENSMUSG00000004939;ENSMUSG00000005583;ENSMUSG00000006457;ENSMUSG00000006542;ENSMUSG00000011148;ENSMUSG00000011752;ENSMUSG00000015568;ENSMUSG00000016349;ENSMUSG00000018566;ENSMUSG00000019528;ENSMUSG00000019577;ENSMUSG00000020475;ENSMUSG00000020593;ENSMUSG00000020644;ENSMUSG00000021270;ENSMUSG00000021456;ENSMUSG00000021699;…
GO:0006949	syncytium formation	BP	3	65	0.0437212874771309	0.168485721238687	ENSMUSG00000020326;ENSMUSG00000035923;ENSMUSG00000062694
GO:0032387	negative regulation of intracellular transport	BP	3	65	0.0437212874771309	0.168485721238687	ENSMUSG00000027499;ENSMUSG00000032060;ENSMUSG00000038239
GO:0046324	regulation of glucose import	BP	3	65	0.0437212874771309	0.168485721238687	ENSMUSG00000000628;ENSMUSG00000030401;ENSMUSG00000055980
GO:0048635	negative regulation of muscle organ development	BP	3	65	0.0437212874771309	0.168485721238687	ENSMUSG00000030189;ENSMUSG00000051910;ENSMUSG00000062694
GO:0098900	regulation of action potential	BP	3	65	0.0437212874771309	0.168485721238687	ENSMUSG00000024381;ENSMUSG00000040118;ENSMUSG00000062694
GO:1901796	regulation of signal transduction by p53 class mediator	BP	3	65	0.0437212874771309	0.168485721238687	ENSMUSG00000024803;ENSMUSG00000025172;ENSMUSG00000026603
GO:0034612	response to tumor necrosis factor	BP	6	212	0.0438276356788065	0.168707048500227	ENSMUSG00000018566;ENSMUSG00000023043;ENSMUSG00000024803;ENSMUSG00000030189;ENSMUSG00000049382;ENSMUSG00000056201
GO:0002082	regulation of oxidative phosphorylation	BP	2	28	0.0444980504550554	0.170377446372764	ENSMUSG00000006457;ENSMUSG00000074218
GO:0060914	heart formation	BP	2	28	0.0444980504550554	0.170377446372764	ENSMUSG00000005583;ENSMUSG00000028949
GO:1900543	negative regulation of purine nucleotide metabolic process	BP	2	28	0.0444980504550554	0.170377446372764	ENSMUSG00000006457;ENSMUSG00000027010
GO:1901658	glycosyl compound catabolic process	BP	2	28	0.0444980504550554	0.170377446372764	ENSMUSG00000040694;ENSMUSG00000046312
GO:1902531	regulation of intracellular signal transduction	BP	29	1732	0.0445446872094281	0.170377446372764	ENSMUSG00000004558;ENSMUSG00000005583;ENSMUSG00000006457;ENSMUSG00000019787;ENSMUSG00000020216;ENSMUSG00000021270;ENSMUSG00000021699;ENSMUSG00000024803;ENSMUSG00000025172;ENSMUSG00000026603;ENSMUSG00000027470;ENSMUSG00000028116;ENSMUSG00000028278;ENSMUSG00000028348;ENSMUSG00000028518;ENSMUSG00000028832;ENSMUSG00000030189;ENSMUSG00000034457;ENSMUSG00000038967;ENSMUSG00000039376;ENSMUSG00000041801;…
GO:1901566	organonitrogen compound biosynthetic process	BP	28	1662	0.0449494524268524	0.170377446372764	ENSMUSG00000000628;ENSMUSG00000002500;ENSMUSG00000004939;ENSMUSG00000006457;ENSMUSG00000006542;ENSMUSG00000011148;ENSMUSG00000011752;ENSMUSG00000016349;ENSMUSG00000019577;ENSMUSG00000020475;ENSMUSG00000026817;ENSMUSG00000027010;ENSMUSG00000027680;ENSMUSG00000028518;ENSMUSG00000028773;ENSMUSG00000029610;ENSMUSG00000030399;ENSMUSG00000030515;ENSMUSG00000030695;ENSMUSG00000031239;ENSMUSG00000032523;…
GO:0032446	protein modification by small protein conjugation	BP	15	766	0.0451320587448903	0.170377446372764	ENSMUSG00000019927;ENSMUSG00000021200;ENSMUSG00000021270;ENSMUSG00000021898;ENSMUSG00000022358;ENSMUSG00000028834;ENSMUSG00000029610;ENSMUSG00000029685;ENSMUSG00000031204;ENSMUSG00000031382;ENSMUSG00000031519;ENSMUSG00000035357;ENSMUSG00000074001;ENSMUSG00000075307;ENSMUSG00000079110
GO:0019222	regulation of metabolic process	BP	90	6395	0.0452484079532593	0.170377446372764	ENSMUSG00000000628;ENSMUSG00000001604;ENSMUSG00000004558;ENSMUSG00000005583;ENSMUSG00000006457;ENSMUSG00000006542;ENSMUSG00000008658;ENSMUSG00000011752;ENSMUSG00000016349;ENSMUSG00000019577;ENSMUSG00000019927;ENSMUSG00000020326;ENSMUSG00000020593;ENSMUSG00000020644;ENSMUSG00000021270;ENSMUSG00000021699;ENSMUSG00000021702;ENSMUSG00000022484;ENSMUSG00000022610;ENSMUSG00000023074;ENSMUSG00000023460;…
GO:0043266	regulation of potassium ion transport	BP	4	111	0.0453926892375077	0.170377446372764	ENSMUSG00000023092;ENSMUSG00000024381;ENSMUSG00000052374;ENSMUSG00000062694
GO:1901862	negative regulation of muscle tissue development	BP	3	66	0.0454094991703463	0.170377446372764	ENSMUSG00000030189;ENSMUSG00000051910;ENSMUSG00000062694
GO:2000113	negative regulation of cellular macromolecule biosynthetic process	BP	25	1451	0.0454518915541727	0.170377446372764	ENSMUSG00000005583;ENSMUSG00000020644;ENSMUSG00000023074;ENSMUSG00000024803;ENSMUSG00000024924;ENSMUSG00000025172;ENSMUSG00000026603;ENSMUSG00000027077;ENSMUSG00000027499;ENSMUSG00000027680;ENSMUSG00000027868;ENSMUSG00000028116;ENSMUSG00000030189;ENSMUSG00000031239;ENSMUSG00000032060;ENSMUSG00000032355;ENSMUSG00000032523;ENSMUSG00000035923;ENSMUSG00000038132;ENSMUSG00000038403;ENSMUSG00000051910;…
GO:0035690	cellular response to drug	BP	9	387	0.0456153297581678	0.170377446372764	ENSMUSG00000005583;ENSMUSG00000011148;ENSMUSG00000022358;ENSMUSG00000024803;ENSMUSG00000028518;ENSMUSG00000030592;ENSMUSG00000031791;ENSMUSG00000037493;ENSMUSG00000056201
GO:0071704	organic substance metabolic process	BP	143	10721	0.0465321621655793	0.170377446372764	ENSMUSG00000000253;ENSMUSG00000000628;ENSMUSG00000001604;ENSMUSG00000001891;ENSMUSG00000002500;ENSMUSG00000003865;ENSMUSG00000004558;ENSMUSG00000004939;ENSMUSG00000005583;ENSMUSG00000006457;ENSMUSG00000006542;ENSMUSG00000007097;ENSMUSG00000008658;ENSMUSG00000011148;ENSMUSG00000011752;ENSMUSG00000015568;ENSMUSG00000016349;ENSMUSG00000018566;ENSMUSG00000019528;ENSMUSG00000019577;ENSMUSG00000019927;…
GO:0003011	involuntary skeletal muscle contraction	BP	1	4	0.0473276985293809	0.170377446372764	ENSMUSG00000091898
GO:0003062	regulation of heart rate by chemical signal	BP	1	4	0.0473276985293809	0.170377446372764	ENSMUSG00000032366
GO:0003166	bundle of His development	BP	1	4	0.0473276985293809	0.170377446372764	ENSMUSG00000020644
GO:0003219	cardiac right ventricle formation	BP	1	4	0.0473276985293809	0.170377446372764	ENSMUSG00000028949
GO:0006011	UDP-glucose metabolic process	BP	1	4	0.0473276985293809	0.170377446372764	ENSMUSG00000001891
GO:0006172	ADP biosynthetic process	BP	1	4	0.0473276985293809	0.170377446372764	ENSMUSG00000026817
GO:0006735	NADH regeneration	BP	1	4	0.0473276985293809	0.170377446372764	ENSMUSG00000033065
GO:0009826	unidimensional cell growth	BP	1	4	0.0473276985293809	0.170377446372764	ENSMUSG00000056201
GO:0014722	regulation of skeletal muscle contraction by calcium ion signaling	BP	1	4	0.0473276985293809	0.170377446372764	ENSMUSG00000007122
GO:0014901	satellite cell activation involved in skeletal muscle regeneration	BP	1	4	0.0473276985293809	0.170377446372764	ENSMUSG00000079110
GO:0030035	microspike assembly	BP	1	4	0.0473276985293809	0.170377446372764	ENSMUSG00000052374
GO:0032264	IMP salvage	BP	1	4	0.0473276985293809	0.170377446372764	ENSMUSG00000070385
GO:0033058	directional locomotion	BP	1	4	0.0473276985293809	0.170377446372764	ENSMUSG00000051747
GO:0034436	glycoprotein transport	BP	1	4	0.0473276985293809	0.170377446372764	ENSMUSG00000024924
GO:0035983	response to trichostatin A	BP	1	4	0.0473276985293809	0.170377446372764	ENSMUSG00000005583
GO:0035984	cellular response to trichostatin A	BP	1	4	0.0473276985293809	0.170377446372764	ENSMUSG00000005583
GO:0035990	tendon cell differentiation	BP	1	4	0.0473276985293809	0.170377446372764	ENSMUSG00000031250
GO:0035992	tendon formation	BP	1	4	0.0473276985293809	0.170377446372764	ENSMUSG00000031250
GO:0045065	cytotoxic T cell differentiation	BP	1	4	0.0473276985293809	0.170377446372764	ENSMUSG00000021270
GO:0046351	disaccharide biosynthetic process	BP	1	4	0.0473276985293809	0.170377446372764	ENSMUSG00000021456
GO:0048209	regulation of vesicle targeting, to, from or within Golgi	BP	1	4	0.0473276985293809	0.170377446372764	ENSMUSG00000020386
GO:0050748	negative regulation of lipoprotein metabolic process	BP	1	4	0.0473276985293809	0.170377446372764	ENSMUSG00000032523
GO:0060025	regulation of synaptic activity	BP	1	4	0.0473276985293809	0.170377446372764	ENSMUSG00000005583
GO:0060988	lipid tube assembly	BP	1	4	0.0473276985293809	0.170377446372764	ENSMUSG00000024381
GO:0061030	epithelial cell differentiation involved in mammary gland alveolus development	BP	1	4	0.0473276985293809	0.170377446372764	ENSMUSG00000020644
GO:0061621	canonical glycolysis	BP	1	4	0.0473276985293809	0.170377446372764	ENSMUSG00000033065
GO:0061718	glucose catabolic process to pyruvate	BP	1	4	0.0473276985293809	0.170377446372764	ENSMUSG00000033065
GO:0070836	caveola assembly	BP	1	4	0.0473276985293809	0.170377446372764	ENSMUSG00000062694
GO:0071787	endoplasmic reticulum tubular network formation	BP	1	4	0.0473276985293809	0.170377446372764	ENSMUSG00000030654
GO:0071962	mitotic sister chromatid cohesion, centromeric	BP	1	4	0.0473276985293809	0.170377446372764	ENSMUSG00000022698
GO:0090245	axis elongation involved in somitogenesis	BP	1	4	0.0473276985293809	0.170377446372764	ENSMUSG00000043154
GO:0097250	mitochondrial respiratory chain supercomplex assembly	BP	1	4	0.0473276985293809	0.170377446372764	ENSMUSG00000074218
GO:0098528	skeletal muscle fiber differentiation	BP	1	4	0.0473276985293809	0.170377446372764	ENSMUSG00000038132
GO:1901003	negative regulation of fermentation	BP	1	4	0.0473276985293809	0.170377446372764	ENSMUSG00000027010
GO:1901843	positive regulation of high voltage-gated calcium channel activity	BP	1	4	0.0473276985293809	0.170377446372764	ENSMUSG00000040118
GO:1902109	negative regulation of mitochondrial membrane permeability involved in apoptotic process	BP	1	4	0.0473276985293809	0.170377446372764	ENSMUSG00000031633
GO:1902219	negative regulation of intrinsic apoptotic signaling pathway in response to osmotic stress	BP	1	4	0.0473276985293809	0.170377446372764	ENSMUSG00000030189
GO:1902730	positive regulation of proteoglycan biosynthetic process	BP	1	4	0.0473276985293809	0.170377446372764	ENSMUSG00000042485
GO:1902951	negative regulation of dendritic spine maintenance	BP	1	4	0.0473276985293809	0.170377446372764	ENSMUSG00000056201
GO:1903278	positive regulation of sodium ion export across plasma membrane	BP	1	4	0.0473276985293809	0.170377446372764	ENSMUSG00000036570
GO:1903416	response to glycoside	BP	1	4	0.0473276985293809	0.170377446372764	ENSMUSG00000007097
GO:1903797	positive regulation of inorganic anion transmembrane transport	BP	1	4	0.0473276985293809	0.170377446372764	ENSMUSG00000036570
GO:1904209	positive regulation of chemokine (C-C motif) ligand 2 secretion	BP	1	4	0.0473276985293809	0.170377446372764	ENSMUSG00000015568
GO:1904783	positive regulation of NMDA glutamate receptor activity	BP	1	4	0.0473276985293809	0.170377446372764	ENSMUSG00000056201
GO:1990809	endoplasmic reticulum tubular network membrane organization	BP	1	4	0.0473276985293809	0.170377446372764	ENSMUSG00000030654
GO:0035025	positive regulation of Rho protein signal transduction	BP	2	29	0.0474231222145125	0.170377446372764	ENSMUSG00000039376;ENSMUSG00000042895
GO:0045980	negative regulation of nucleotide metabolic process	BP	2	29	0.0474231222145125	0.170377446372764	ENSMUSG00000006457;ENSMUSG00000027010
GO:1904738	vascular associated smooth muscle cell migration	BP	2	29	0.0474231222145125	0.170377446372764	ENSMUSG00000005583;ENSMUSG00000032366
GO:1904752	regulation of vascular associated smooth muscle cell migration	BP	2	29	0.0474231222145125	0.170377446372764	ENSMUSG00000005583;ENSMUSG00000032366
GO:1905208	negative regulation of cardiocyte differentiation	BP	2	29	0.0474231222145125	0.170377446372764	ENSMUSG00000051910;ENSMUSG00000062694
GO:2001171	positive regulation of ATP biosynthetic process	BP	2	29	0.0474231222145125	0.170377446372764	ENSMUSG00000027010;ENSMUSG00000028518
GO:0080090	regulation of primary metabolic process	BP	82	5776	0.0477684925781688	0.171439678358069	ENSMUSG00000001604;ENSMUSG00000004558;ENSMUSG00000005583;ENSMUSG00000006457;ENSMUSG00000006542;ENSMUSG00000008658;ENSMUSG00000011752;ENSMUSG00000016349;ENSMUSG00000019577;ENSMUSG00000019927;ENSMUSG00000020326;ENSMUSG00000020593;ENSMUSG00000020644;ENSMUSG00000021270;ENSMUSG00000021699;ENSMUSG00000021702;ENSMUSG00000022484;ENSMUSG00000023074;ENSMUSG00000024381;ENSMUSG00000024803;ENSMUSG00000024924;…
GO:0072659	protein localization to plasma membrane	BP	7	273	0.0480183948143547	0.172157425898866	ENSMUSG00000006373;ENSMUSG00000023043;ENSMUSG00000029392;ENSMUSG00000030470;ENSMUSG00000040287;ENSMUSG00000052374;ENSMUSG00000062694
GO:0000122	negative regulation of transcription by RNA polymerase II	BP	16	841	0.0488008828927069	0.17452654953653	ENSMUSG00000005583;ENSMUSG00000020644;ENSMUSG00000023074;ENSMUSG00000024803;ENSMUSG00000024924;ENSMUSG00000025172;ENSMUSG00000026603;ENSMUSG00000027499;ENSMUSG00000027868;ENSMUSG00000028116;ENSMUSG00000030189;ENSMUSG00000032355;ENSMUSG00000038403;ENSMUSG00000051910;ENSMUSG00000057604;ENSMUSG00000068697
GO:0010665	regulation of cardiac muscle cell apoptotic process	BP	3	68	0.048881602450649	0.17452654953653	ENSMUSG00000022358;ENSMUSG00000031633;ENSMUSG00000036854
GO:0042278	purine nucleoside metabolic process	BP	3	68	0.048881602450649	0.17452654953653	ENSMUSG00000026817;ENSMUSG00000036278;ENSMUSG00000075232
GO:1901016	regulation of potassium ion transmembrane transporter activity	BP	3	68	0.048881602450649	0.17452654953653	ENSMUSG00000023092;ENSMUSG00000052374;ENSMUSG00000062694
GO:0035305	negative regulation of dephosphorylation	BP	4	114	0.049212456358907	0.175526124076391	ENSMUSG00000025129;ENSMUSG00000027077;ENSMUSG00000040653;ENSMUSG00000068697
GO:0034654	nucleobase-containing compound biosynthetic process	BP	57	3838	0.0494422798889156	0.176163660471973	ENSMUSG00000000628;ENSMUSG00000001604;ENSMUSG00000004939;ENSMUSG00000005583;ENSMUSG00000006457;ENSMUSG00000006542;ENSMUSG00000011148;ENSMUSG00000011752;ENSMUSG00000019577;ENSMUSG00000020475;ENSMUSG00000020593;ENSMUSG00000020644;ENSMUSG00000021270;ENSMUSG00000021699;ENSMUSG00000022484;ENSMUSG00000023074;ENSMUSG00000024803;ENSMUSG00000024924;ENSMUSG00000025172;ENSMUSG00000026603;ENSMUSG00000026817;…
GO:0051171	regulation of nitrogen compound metabolic process	BP	80	5628	0.0494985821713968	0.176182259968161	ENSMUSG00000001604;ENSMUSG00000004558;ENSMUSG00000005583;ENSMUSG00000006457;ENSMUSG00000006542;ENSMUSG00000008658;ENSMUSG00000011752;ENSMUSG00000019577;ENSMUSG00000019927;ENSMUSG00000020326;ENSMUSG00000020593;ENSMUSG00000020644;ENSMUSG00000021270;ENSMUSG00000021699;ENSMUSG00000021702;ENSMUSG00000022484;ENSMUSG00000023074;ENSMUSG00000024381;ENSMUSG00000024803;ENSMUSG00000024924;ENSMUSG00000025129;…
GO:0044282	small molecule catabolic process	BP	8	334	0.0500533392778188	0.1779731620301	ENSMUSG00000006457;ENSMUSG00000020593;ENSMUSG00000025791;ENSMUSG00000027010;ENSMUSG00000033065;ENSMUSG00000040694;ENSMUSG00000055980;ENSMUSG00000063229
GO:0032232	negative regulation of actin filament bundle assembly	BP	2	30	0.0504163994396257	0.178895228052746	ENSMUSG00000028832;ENSMUSG00000056201
GO:0120033	negative regulation of plasma membrane bounded cell projection assembly	BP	2	30	0.0504163994396257	0.178895228052746	ENSMUSG00000027805;ENSMUSG00000056201
GO:0008152	metabolic process	BP	149	11248	0.0505084133839929	0.178908748743124	ENSMUSG00000000253;ENSMUSG00000000628;ENSMUSG00000001604;ENSMUSG00000001891;ENSMUSG00000002500;ENSMUSG00000003865;ENSMUSG00000004558;ENSMUSG00000004939;ENSMUSG00000005583;ENSMUSG00000006457;ENSMUSG00000006542;ENSMUSG00000007097;ENSMUSG00000008658;ENSMUSG00000011148;ENSMUSG00000011752;ENSMUSG00000015568;ENSMUSG00000016349;ENSMUSG00000018566;ENSMUSG00000019528;ENSMUSG00000019577;ENSMUSG00000019927;…
GO:0000086	G2/M transition of mitotic cell cycle	BP	4	115	0.0505239551394036	0.178908748743124	ENSMUSG00000020326;ENSMUSG00000023092;ENSMUSG00000027499;ENSMUSG00000028949
GO:0032413	negative regulation of ion transmembrane transporter activity	BP	3	69	0.0506650591731031	0.179224399064649	ENSMUSG00000007097;ENSMUSG00000052374;ENSMUSG00000062694
GO:0031399	regulation of protein modification process	BP	30	1828	0.0514491911168194	0.18181174196917	ENSMUSG00000004558;ENSMUSG00000005583;ENSMUSG00000006542;ENSMUSG00000019927;ENSMUSG00000020326;ENSMUSG00000021270;ENSMUSG00000021699;ENSMUSG00000021702;ENSMUSG00000024924;ENSMUSG00000025129;ENSMUSG00000027077;ENSMUSG00000027470;ENSMUSG00000027488;ENSMUSG00000027499;ENSMUSG00000027805;ENSMUSG00000028518;ENSMUSG00000029610;ENSMUSG00000032523;ENSMUSG00000034457;ENSMUSG00000036570;ENSMUSG00000040653;…
GO:0009582	detection of abiotic stimulus	BP	4	116	0.0518545270321711	0.182869390321021	ENSMUSG00000007877;ENSMUSG00000030470;ENSMUSG00000051747;ENSMUSG00000062694
GO:0010508	positive regulation of autophagy	BP	4	116	0.0518545270321711	0.182869390321021	ENSMUSG00000000628;ENSMUSG00000023460;ENSMUSG00000028518;ENSMUSG00000041548
GO:0051145	smooth muscle cell differentiation	BP	3	70	0.0524798147079065	0.18488547592193	ENSMUSG00000005583;ENSMUSG00000028949;ENSMUSG00000029156
GO:0042060	wound healing	BP	9	398	0.0526842917314707	0.185416451205962	ENSMUSG00000001508;ENSMUSG00000032366;ENSMUSG00000033196;ENSMUSG00000035923;ENSMUSG00000042485;ENSMUSG00000060600;ENSMUSG00000062694;ENSMUSG00000068697;ENSMUSG00000079110
GO:0044089	positive regulation of cellular component biogenesis	BP	11	523	0.0529246146751497	0.185925537095233	ENSMUSG00000021270;ENSMUSG00000024381;ENSMUSG00000027805;ENSMUSG00000029683;ENSMUSG00000032366;ENSMUSG00000038170;ENSMUSG00000039376;ENSMUSG00000044086;ENSMUSG00000050315;ENSMUSG00000056201;ENSMUSG00000062694
GO:0003002	regionalization	BP	8	338	0.0529588526670808	0.185925537095233	ENSMUSG00000005583;ENSMUSG00000007877;ENSMUSG00000022484;ENSMUSG00000028496;ENSMUSG00000028949;ENSMUSG00000035923;ENSMUSG00000043154;ENSMUSG00000051747
GO:0009581	detection of external stimulus	BP	4	117	0.0532041370062486	0.185925537095233	ENSMUSG00000007877;ENSMUSG00000030470;ENSMUSG00000051747;ENSMUSG00000062694
GO:0046620	regulation of organ growth	BP	4	117	0.0532041370062486	0.185925537095233	ENSMUSG00000005583;ENSMUSG00000030189;ENSMUSG00000031633;ENSMUSG00000062694
GO:0009890	negative regulation of biosynthetic process	BP	27	1618	0.0533073324449883	0.185925537095233	ENSMUSG00000005583;ENSMUSG00000006457;ENSMUSG00000020644;ENSMUSG00000023074;ENSMUSG00000024803;ENSMUSG00000024924;ENSMUSG00000025172;ENSMUSG00000026603;ENSMUSG00000027010;ENSMUSG00000027077;ENSMUSG00000027499;ENSMUSG00000027680;ENSMUSG00000027868;ENSMUSG00000028116;ENSMUSG00000030189;ENSMUSG00000031239;ENSMUSG00000032060;ENSMUSG00000032355;ENSMUSG00000032523;ENSMUSG00000035923;ENSMUSG00000038132;…
GO:0031116	positive regulation of microtubule polymerization	BP	2	31	0.0534758285875533	0.185925537095233	ENSMUSG00000038170;ENSMUSG00000062694
GO:0035384	thioester biosynthetic process	BP	2	31	0.0534758285875533	0.185925537095233	ENSMUSG00000019577;ENSMUSG00000038967
GO:0060706	cell differentiation involved in embryonic placenta development	BP	2	31	0.0534758285875533	0.185925537095233	ENSMUSG00000049382;ENSMUSG00000074227
GO:0061050	regulation of cell growth involved in cardiac muscle cell development	BP	2	31	0.0534758285875533	0.185925537095233	ENSMUSG00000031633;ENSMUSG00000062694
GO:0070266	necroptotic process	BP	2	31	0.0534758285875533	0.185925537095233	ENSMUSG00000030189;ENSMUSG00000031633
GO:0071616	acyl-CoA biosynthetic process	BP	2	31	0.0534758285875533	0.185925537095233	ENSMUSG00000019577;ENSMUSG00000038967
GO:1902745	positive regulation of lamellipodium organization	BP	2	31	0.0534758285875533	0.185925537095233	ENSMUSG00000021270;ENSMUSG00000056201
GO:0016567	protein ubiquitination	BP	14	720	0.0542959942536421	0.188310651652936	ENSMUSG00000019927;ENSMUSG00000021200;ENSMUSG00000021270;ENSMUSG00000021898;ENSMUSG00000022358;ENSMUSG00000028834;ENSMUSG00000029610;ENSMUSG00000029685;ENSMUSG00000031204;ENSMUSG00000031382;ENSMUSG00000031519;ENSMUSG00000035357;ENSMUSG00000074001;ENSMUSG00000075307
GO:0002088	lens development in camera-type eye	BP	3	71	0.0543256301521227	0.188310651652936	ENSMUSG00000018845;ENSMUSG00000028328;ENSMUSG00000032060
GO:0010662	regulation of striated muscle cell apoptotic process	BP	3	71	0.0543256301521227	0.188310651652936	ENSMUSG00000022358;ENSMUSG00000031633;ENSMUSG00000036854
GO:0097193	intrinsic apoptotic signaling pathway	BP	7	282	0.0552988715285975	0.191491775002141	ENSMUSG00000025172;ENSMUSG00000027313;ENSMUSG00000030189;ENSMUSG00000030730;ENSMUSG00000034457;ENSMUSG00000038967;ENSMUSG00000041801
GO:0000904	cell morphogenesis involved in differentiation	BP	14	723	0.0558142118760977	0.19308246415312	ENSMUSG00000005583;ENSMUSG00000020067;ENSMUSG00000020644;ENSMUSG00000021270;ENSMUSG00000024471;ENSMUSG00000024924;ENSMUSG00000028273;ENSMUSG00000028832;ENSMUSG00000029392;ENSMUSG00000031250;ENSMUSG00000039103;ENSMUSG00000049382;ENSMUSG00000056201;ENSMUSG00000074227
GO:0010659	cardiac muscle cell apoptotic process	BP	3	72	0.0562022586369854	0.193166200224232	ENSMUSG00000022358;ENSMUSG00000031633;ENSMUSG00000036854
GO:0019229	regulation of vasoconstriction	BP	3	72	0.0562022586369854	0.193166200224232	ENSMUSG00000007097;ENSMUSG00000027077;ENSMUSG00000027488
GO:0003016	respiratory system process	BP	2	32	0.0565993953511069	0.193166200224232	ENSMUSG00000007097;ENSMUSG00000091898
GO:0007274	neuromuscular synaptic transmission	BP	2	32	0.0565993953511069	0.193166200224232	ENSMUSG00000027470;ENSMUSG00000040287
GO:0010737	protein kinase A signaling	BP	2	32	0.0565993953511069	0.193166200224232	ENSMUSG00000024049;ENSMUSG00000051747
GO:0010939	regulation of necrotic cell death	BP	2	32	0.0565993953511069	0.193166200224232	ENSMUSG00000030189;ENSMUSG00000031633
GO:0061036	positive regulation of cartilage development	BP	2	32	0.0565993953511069	0.193166200224232	ENSMUSG00000042485;ENSMUSG00000051910
GO:2000727	positive regulation of cardiac muscle cell differentiation	BP	2	32	0.0565993953511069	0.193166200224232	ENSMUSG00000005583;ENSMUSG00000031633
GO:0032870	cellular response to hormone stimulus	BP	13	659	0.0568129370149421	0.193166200224232	ENSMUSG00000005583;ENSMUSG00000007097;ENSMUSG00000015568;ENSMUSG00000018566;ENSMUSG00000019577;ENSMUSG00000020593;ENSMUSG00000022358;ENSMUSG00000028518;ENSMUSG00000030470;ENSMUSG00000038967;ENSMUSG00000052374;ENSMUSG00000055980;ENSMUSG00000056201
GO:0010676	positive regulation of cellular carbohydrate metabolic process	BP	3	73	0.0581094456607798	0.193166200224232	ENSMUSG00000006457;ENSMUSG00000027010;ENSMUSG00000055980
GO:0045333	cellular respiration	BP	5	173	0.0586645147325399	0.193166200224232	ENSMUSG00000006457;ENSMUSG00000027010;ENSMUSG00000030785;ENSMUSG00000031782;ENSMUSG00000032279
GO:0031323	regulation of cellular metabolic process	BP	83	5914	0.0587524078411097	0.193166200224232	ENSMUSG00000000628;ENSMUSG00000001604;ENSMUSG00000004558;ENSMUSG00000005583;ENSMUSG00000006457;ENSMUSG00000006542;ENSMUSG00000008658;ENSMUSG00000011752;ENSMUSG00000016349;ENSMUSG00000019577;ENSMUSG00000019927;ENSMUSG00000020326;ENSMUSG00000020593;ENSMUSG00000020644;ENSMUSG00000021270;ENSMUSG00000021699;ENSMUSG00000021702;ENSMUSG00000022484;ENSMUSG00000023074;ENSMUSG00000023460;ENSMUSG00000024381;…
GO:0002317	plasma cell differentiation	BP	1	5	0.0588067585489833	0.193166200224232	ENSMUSG00000031239
GO:0003164	His-Purkinje system development	BP	1	5	0.0588067585489833	0.193166200224232	ENSMUSG00000020644
GO:0003321	positive regulation of blood pressure by epinephrine-norepinephrine	BP	1	5	0.0588067585489833	0.193166200224232	ENSMUSG00000032366
GO:0006537	glutamate biosynthetic process	BP	1	5	0.0588067585489833	0.193166200224232	ENSMUSG00000027010
GO:0006598	polyamine catabolic process	BP	1	5	0.0588067585489833	0.193166200224232	ENSMUSG00000027333
GO:0008295	spermidine biosynthetic process	BP	1	5	0.0588067585489833	0.193166200224232	ENSMUSG00000075232
GO:0009136	purine nucleoside diphosphate biosynthetic process	BP	1	5	0.0588067585489833	0.193166200224232	ENSMUSG00000026817
GO:0009180	purine ribonucleoside diphosphate biosynthetic process	BP	1	5	0.0588067585489833	0.193166200224232	ENSMUSG00000026817
GO:0009188	ribonucleoside diphosphate biosynthetic process	BP	1	5	0.0588067585489833	0.193166200224232	ENSMUSG00000026817
GO:0010593	negative regulation of lamellipodium assembly	BP	1	5	0.0588067585489833	0.193166200224232	ENSMUSG00000056201
GO:0010694	positive regulation of alkaline phosphatase activity	BP	1	5	0.0588067585489833	0.193166200224232	ENSMUSG00000005583
GO:0016185	synaptic vesicle budding from presynaptic endocytic zone membrane	BP	1	5	0.0588067585489833	0.193166200224232	ENSMUSG00000018566
GO:0021778	oligodendrocyte cell fate specification	BP	1	5	0.0588067585489833	0.193166200224232	ENSMUSG00000051910
GO:0021779	oligodendrocyte cell fate commitment	BP	1	5	0.0588067585489833	0.193166200224232	ENSMUSG00000051910
GO:0021780	glial cell fate specification	BP	1	5	0.0588067585489833	0.193166200224232	ENSMUSG00000051910
GO:0035523	protein K29-linked deubiquitination	BP	1	5	0.0588067585489833	0.193166200224232	ENSMUSG00000056900
GO:0035879	plasma membrane lactate transport	BP	1	5	0.0588067585489833	0.193166200224232	ENSMUSG00000025161
GO:0043490	malate-aspartate shuttle	BP	1	5	0.0588067585489833	0.193166200224232	ENSMUSG00000027010
GO:0044854	plasma membrane raft assembly	BP	1	5	0.0588067585489833	0.193166200224232	ENSMUSG00000062694
GO:0045040	protein import into mitochondrial outer membrane	BP	1	5	0.0588067585489833	0.193166200224232	ENSMUSG00000021270
GO:0051599	response to hydrostatic pressure	BP	1	5	0.0588067585489833	0.193166200224232	ENSMUSG00000049382
GO:0072385	minus-end-directed organelle transport along microtubule	BP	1	5	0.0588067585489833	0.193166200224232	ENSMUSG00000039395
GO:0072656	maintenance of protein location in mitochondrion	BP	1	5	0.0588067585489833	0.193166200224232	ENSMUSG00000000628
GO:0090063	positive regulation of microtubule nucleation	BP	1	5	0.0588067585489833	0.193166200224232	ENSMUSG00000038170
GO:0098735	positive regulation of the force of heart contraction	BP	1	5	0.0588067585489833	0.193166200224232	ENSMUSG00000013936
GO:1902031	regulation of NADP metabolic process	BP	1	5	0.0588067585489833	0.193166200224232	ENSMUSG00000011752
GO:1902218	regulation of intrinsic apoptotic signaling pathway in response to osmotic stress	BP	1	5	0.0588067585489833	0.193166200224232	ENSMUSG00000030189
GO:1902463	protein localization to cell leading edge	BP	1	5	0.0588067585489833	0.193166200224232	ENSMUSG00000056201
GO:1902949	positive regulation of tau-protein kinase activity	BP	1	5	0.0588067585489833	0.193166200224232	ENSMUSG00000021270
GO:1903059	regulation of protein lipidation	BP	1	5	0.0588067585489833	0.193166200224232	ENSMUSG00000032523
GO:1903276	regulation of sodium ion export across plasma membrane	BP	1	5	0.0588067585489833	0.193166200224232	ENSMUSG00000036570
GO:1904207	regulation of chemokine (C-C motif) ligand 2 secretion	BP	1	5	0.0588067585489833	0.193166200224232	ENSMUSG00000015568
GO:1904428	negative regulation of tubulin deacetylation	BP	1	5	0.0588067585489833	0.193166200224232	ENSMUSG00000028518
GO:1905563	negative regulation of vascular endothelial cell proliferation	BP	1	5	0.0588067585489833	0.193166200224232	ENSMUSG00000005583
GO:1990036	calcium ion import into sarcoplasmic reticulum	BP	1	5	0.0588067585489833	0.193166200224232	ENSMUSG00000038239
GO:2000275	regulation of oxidative phosphorylation uncoupler activity	BP	1	5	0.0588067585489833	0.193166200224232	ENSMUSG00000031633
GO:2000298	regulation of Rho-dependent protein serine/threonine kinase activity	BP	1	5	0.0588067585489833	0.193166200224232	ENSMUSG00000050315
GO:2000739	regulation of mesenchymal stem cell differentiation	BP	1	5	0.0588067585489833	0.193166200224232	ENSMUSG00000051910
GO:2000812	regulation of barbed-end actin filament capping	BP	1	5	0.0588067585489833	0.193166200224232	ENSMUSG00000056201
GO:2001245	regulation of phosphatidylcholine biosynthetic process	BP	1	5	0.0588067585489833	0.193166200224232	ENSMUSG00000028773
GO:2001286	regulation of caveolin-mediated endocytosis	BP	1	5	0.0588067585489833	0.193166200224232	ENSMUSG00000062694
GO:0010092	specification of animal organ identity	BP	2	33	0.0597851240175717	0.195634623089758	ENSMUSG00000005583;ENSMUSG00000028949
GO:0043516	regulation of DNA damage response, signal transduction by p53 class mediator	BP	2	33	0.0597851240175717	0.195634623089758	ENSMUSG00000024803;ENSMUSG00000026603
GO:0098901	regulation of cardiac muscle cell action potential	BP	2	33	0.0597851240175717	0.195634623089758	ENSMUSG00000024381;ENSMUSG00000062694
GO:0140115	export across plasma membrane	BP	2	33	0.0597851240175717	0.195634623089758	ENSMUSG00000007097;ENSMUSG00000036570
GO:1903825	organic acid transmembrane transport	BP	4	122	0.0602362620252331	0.19673756413355	ENSMUSG00000022464;ENSMUSG00000025161;ENSMUSG00000027010;ENSMUSG00000030654
GO:1905039	carboxylic acid transmembrane transport	BP	4	122	0.0602362620252331	0.19673756413355	ENSMUSG00000022464;ENSMUSG00000025161;ENSMUSG00000027010;ENSMUSG00000030654
GO:0045597	positive regulation of cell differentiation	BP	19	1075	0.0616744680301842	0.201244314319873	ENSMUSG00000005583;ENSMUSG00000006457;ENSMUSG00000015568;ENSMUSG00000020644;ENSMUSG00000021270;ENSMUSG00000021493;ENSMUSG00000024381;ENSMUSG00000024803;ENSMUSG00000024924;ENSMUSG00000028949;ENSMUSG00000030470;ENSMUSG00000031633;ENSMUSG00000035923;ENSMUSG00000038132;ENSMUSG00000042485;ENSMUSG00000044086;ENSMUSG00000051910;ENSMUSG00000056201;ENSMUSG00000062694
GO:0044238	primary metabolic process	BP	136	10232	0.0618663697520106	0.201679687405184	ENSMUSG00000000253;ENSMUSG00000000628;ENSMUSG00000001604;ENSMUSG00000001891;ENSMUSG00000002500;ENSMUSG00000003865;ENSMUSG00000004558;ENSMUSG00000004939;ENSMUSG00000005583;ENSMUSG00000006457;ENSMUSG00000006542;ENSMUSG00000007097;ENSMUSG00000008658;ENSMUSG00000011148;ENSMUSG00000011752;ENSMUSG00000015568;ENSMUSG00000016349;ENSMUSG00000019528;ENSMUSG00000019577;ENSMUSG00000019927;ENSMUSG00000020326;…
GO:0010658	striated muscle cell apoptotic process	BP	3	75	0.0620144410945695	0.201971489457196	ENSMUSG00000022358;ENSMUSG00000031633;ENSMUSG00000036854
GO:0032268	regulation of cellular protein metabolic process	BP	40	2603	0.0627411074051197	0.204145357962507	ENSMUSG00000004558;ENSMUSG00000005583;ENSMUSG00000006542;ENSMUSG00000019927;ENSMUSG00000020326;ENSMUSG00000021270;ENSMUSG00000021699;ENSMUSG00000021702;ENSMUSG00000024381;ENSMUSG00000024924;ENSMUSG00000025129;ENSMUSG00000027077;ENSMUSG00000027313;ENSMUSG00000027470;ENSMUSG00000027488;ENSMUSG00000027499;ENSMUSG00000027680;ENSMUSG00000027805;ENSMUSG00000028518;ENSMUSG00000029281;ENSMUSG00000029610;…
GO:0009163	nucleoside biosynthetic process	BP	2	34	0.063031076837183	0.204317842116019	ENSMUSG00000026817;ENSMUSG00000075232
GO:0042455	ribonucleoside biosynthetic process	BP	2	34	0.063031076837183	0.204317842116019	ENSMUSG00000026817;ENSMUSG00000075232
GO:0048009	insulin-like growth factor receptor signaling pathway	BP	2	34	0.063031076837183	0.204317842116019	ENSMUSG00000046312;ENSMUSG00000055980
GO:1903959	regulation of anion transmembrane transport	BP	2	34	0.063031076837183	0.204317842116019	ENSMUSG00000030654;ENSMUSG00000036570
GO:0035966	response to topologically incorrect protein	BP	4	124	0.0631807254706029	0.204610631124985	ENSMUSG00000021270;ENSMUSG00000021702;ENSMUSG00000027313;ENSMUSG00000041548
GO:0032886	regulation of microtubule-based process	BP	6	233	0.0634974830387599	0.205443545028783	ENSMUSG00000028518;ENSMUSG00000028832;ENSMUSG00000030852;ENSMUSG00000038170;ENSMUSG00000062077;ENSMUSG00000062694
GO:0018130	heterocycle biosynthetic process	BP	57	3900	0.0636059110407188	0.205601487515875	ENSMUSG00000000628;ENSMUSG00000001604;ENSMUSG00000004939;ENSMUSG00000005583;ENSMUSG00000006457;ENSMUSG00000006542;ENSMUSG00000011148;ENSMUSG00000011752;ENSMUSG00000019577;ENSMUSG00000020475;ENSMUSG00000020593;ENSMUSG00000020644;ENSMUSG00000021270;ENSMUSG00000021699;ENSMUSG00000022484;ENSMUSG00000023074;ENSMUSG00000024803;ENSMUSG00000024924;ENSMUSG00000025172;ENSMUSG00000026603;ENSMUSG00000026817;…
GO:0032890	regulation of organic acid transport	BP	3	76	0.0640117052203946	0.20652607231538	ENSMUSG00000028773;ENSMUSG00000030654;ENSMUSG00000036570
GO:0046785	microtubule polymerization	BP	3	76	0.0640117052203946	0.20652607231538	ENSMUSG00000028832;ENSMUSG00000038170;ENSMUSG00000062694
GO:0010565	regulation of cellular ketone metabolic process	BP	4	126	0.0661996744199115	0.212630700632417	ENSMUSG00000019577;ENSMUSG00000028773;ENSMUSG00000038967;ENSMUSG00000055980
GO:0006084	acetyl-CoA metabolic process	BP	2	35	0.0663353534011251	0.212630700632417	ENSMUSG00000019577;ENSMUSG00000038967
GO:0033198	response to ATP	BP	2	35	0.0663353534011251	0.212630700632417	ENSMUSG00000030592;ENSMUSG00000037493
GO:0050931	pigment cell differentiation	BP	2	35	0.0663353534011251	0.212630700632417	ENSMUSG00000005583;ENSMUSG00000039395
GO:0070528	protein kinase C signaling	BP	2	35	0.0663353534011251	0.212630700632417	ENSMUSG00000024803;ENSMUSG00000030470
GO:0071312	cellular response to alkaloid	BP	2	35	0.0663353534011251	0.212630700632417	ENSMUSG00000030592;ENSMUSG00000031791
GO:1901385	regulation of voltage-gated calcium channel activity	BP	2	35	0.0663353534011251	0.212630700632417	ENSMUSG00000040118;ENSMUSG00000040287
GO:0019438	aromatic compound biosynthetic process	BP	57	3912	0.0666647397262047	0.213488103357177	ENSMUSG00000000628;ENSMUSG00000001604;ENSMUSG00000004939;ENSMUSG00000005583;ENSMUSG00000006457;ENSMUSG00000006542;ENSMUSG00000011148;ENSMUSG00000011752;ENSMUSG00000019577;ENSMUSG00000020475;ENSMUSG00000020593;ENSMUSG00000020644;ENSMUSG00000021270;ENSMUSG00000021699;ENSMUSG00000022484;ENSMUSG00000023074;ENSMUSG00000024803;ENSMUSG00000024924;ENSMUSG00000025172;ENSMUSG00000026603;ENSMUSG00000026817;…
GO:0008286	insulin receptor signaling pathway	BP	4	127	0.0677369087723441	0.216560032258756	ENSMUSG00000019577;ENSMUSG00000030470;ENSMUSG00000038967;ENSMUSG00000055980
GO:0007584	response to nutrient	BP	6	237	0.0677495722839077	0.216560032258756	ENSMUSG00000015568;ENSMUSG00000030592;ENSMUSG00000033400;ENSMUSG00000037493;ENSMUSG00000038967;ENSMUSG00000063229
GO:0009894	regulation of catabolic process	BP	15	814	0.0686412175459476	0.217376982114568	ENSMUSG00000000628;ENSMUSG00000006457;ENSMUSG00000011752;ENSMUSG00000021270;ENSMUSG00000023460;ENSMUSG00000027010;ENSMUSG00000027680;ENSMUSG00000028518;ENSMUSG00000031382;ENSMUSG00000031519;ENSMUSG00000038132;ENSMUSG00000041548;ENSMUSG00000043154;ENSMUSG00000055980;ENSMUSG00000056900
GO:0006950	response to stress	BP	54	3691	0.0694359531556694	0.217376982114568	ENSMUSG00000000628;ENSMUSG00000001508;ENSMUSG00000005583;ENSMUSG00000006221;ENSMUSG00000007122;ENSMUSG00000007877;ENSMUSG00000011148;ENSMUSG00000015568;ENSMUSG00000018566;ENSMUSG00000018893;ENSMUSG00000019577;ENSMUSG00000020326;ENSMUSG00000020644;ENSMUSG00000021270;ENSMUSG00000021702;ENSMUSG00000023460;ENSMUSG00000024803;ENSMUSG00000024924;ENSMUSG00000025172;ENSMUSG00000026603;ENSMUSG00000027313;…
GO:0006471	protein ADP-ribosylation	BP	2	36	0.0696960900289101	0.217376982114568	ENSMUSG00000030996;ENSMUSG00000034842
GO:0019432	triglyceride biosynthetic process	BP	2	36	0.0696960900289101	0.217376982114568	ENSMUSG00000015568;ENSMUSG00000020593
GO:0031112	positive regulation of microtubule polymerization or depolymerization	BP	2	36	0.0696960900289101	0.217376982114568	ENSMUSG00000038170;ENSMUSG00000062694
GO:0071825	protein-lipid complex subunit organization	BP	2	36	0.0696960900289101	0.217376982114568	ENSMUSG00000015568;ENSMUSG00000024381
GO:1990573	potassium ion import across plasma membrane	BP	2	36	0.0696960900289101	0.217376982114568	ENSMUSG00000007097;ENSMUSG00000030249
GO:0001993	regulation of systemic arterial blood pressure by norepinephrine-epinephrine	BP	1	6	0.070148037429259	0.217376982114568	ENSMUSG00000032366
GO:0002036	regulation of L-glutamate import across plasma membrane	BP	1	6	0.070148037429259	0.217376982114568	ENSMUSG00000030654
GO:0006102	isocitrate metabolic process	BP	1	6	0.070148037429259	0.217376982114568	ENSMUSG00000032279
GO:0006498	N-terminal protein lipidation	BP	1	6	0.070148037429259	0.217376982114568	ENSMUSG00000032523
GO:0006751	glutathione catabolic process	BP	1	6	0.070148037429259	0.217376982114568	ENSMUSG00000027313
GO:0007021	tubulin complex assembly	BP	1	6	0.070148037429259	0.217376982114568	ENSMUSG00000032060
GO:0010649	regulation of cell communication by electrical coupling	BP	1	6	0.070148037429259	0.217376982114568	ENSMUSG00000021699
GO:0015866	ADP transport	BP	1	6	0.070148037429259	0.217376982114568	ENSMUSG00000031633
GO:0030916	otic vesicle formation	BP	1	6	0.070148037429259	0.217376982114568	ENSMUSG00000007877
GO:0042985	negative regulation of amyloid precursor protein biosynthetic process	BP	1	6	0.070148037429259	0.217376982114568	ENSMUSG00000031239
GO:0043415	positive regulation of skeletal muscle tissue regeneration	BP	1	6	0.070148037429259	0.217376982114568	ENSMUSG00000079110
GO:0048633	positive regulation of skeletal muscle tissue growth	BP	1	6	0.070148037429259	0.217376982114568	ENSMUSG00000006457
GO:0051582	positive regulation of neurotransmitter uptake	BP	1	6	0.070148037429259	0.217376982114568	ENSMUSG00000030654
GO:0051725	protein de-ADP-ribosylation	BP	1	6	0.070148037429259	0.217376982114568	ENSMUSG00000036278
GO:0060510	type II pneumocyte differentiation	BP	1	6	0.070148037429259	0.217376982114568	ENSMUSG00000029610
GO:0060762	regulation of branching involved in mammary gland duct morphogenesis	BP	1	6	0.070148037429259	0.217376982114568	ENSMUSG00000062694
GO:0061620	glycolytic process through glucose-6-phosphate	BP	1	6	0.070148037429259	0.217376982114568	ENSMUSG00000033065
GO:0098909	regulation of cardiac muscle cell action potential involved in regulation of contraction	BP	1	6	0.070148037429259	0.217376982114568	ENSMUSG00000062694
GO:1900028	negative regulation of ruffle assembly	BP	1	6	0.070148037429259	0.217376982114568	ENSMUSG00000027805
GO:1900157	regulation of bone mineralization involved in bone maturation	BP	1	6	0.070148037429259	0.217376982114568	ENSMUSG00000006457
GO:1900825	regulation of membrane depolarization during cardiac muscle cell action potential	BP	1	6	0.070148037429259	0.217376982114568	ENSMUSG00000062694
GO:1902083	negative regulation of peptidyl-cysteine S-nitrosylation	BP	1	6	0.070148037429259	0.217376982114568	ENSMUSG00000027488
GO:1902732	positive regulation of chondrocyte proliferation	BP	1	6	0.070148037429259	0.217376982114568	ENSMUSG00000042485
GO:1904180	negative regulation of membrane depolarization	BP	1	6	0.070148037429259	0.217376982114568	ENSMUSG00000062694
GO:1905323	telomerase holoenzyme complex assembly	BP	1	6	0.070148037429259	0.217376982114568	ENSMUSG00000021270
GO:2000096	positive regulation of Wnt signaling pathway, planar cell polarity pathway	BP	1	6	0.070148037429259	0.217376982114568	ENSMUSG00000028496
GO:2001137	positive regulation of endocytic recycling	BP	1	6	0.070148037429259	0.217376982114568	ENSMUSG00000052374
GO:0010558	negative regulation of macromolecule biosynthetic process	BP	25	1520	0.0702341255123104	0.217448383206426	ENSMUSG00000005583;ENSMUSG00000020644;ENSMUSG00000023074;ENSMUSG00000024803;ENSMUSG00000024924;ENSMUSG00000025172;ENSMUSG00000026603;ENSMUSG00000027077;ENSMUSG00000027499;ENSMUSG00000027680;ENSMUSG00000027868;ENSMUSG00000028116;ENSMUSG00000030189;ENSMUSG00000031239;ENSMUSG00000032060;ENSMUSG00000032355;ENSMUSG00000032523;ENSMUSG00000035923;ENSMUSG00000038132;ENSMUSG00000038403;ENSMUSG00000051910;…
GO:0009056	catabolic process	BP	35	2254	0.0704974602900263	0.218067928735696	ENSMUSG00000000628;ENSMUSG00000006457;ENSMUSG00000006542;ENSMUSG00000011752;ENSMUSG00000015568;ENSMUSG00000019927;ENSMUSG00000020475;ENSMUSG00000020593;ENSMUSG00000021270;ENSMUSG00000021699;ENSMUSG00000022270;ENSMUSG00000023460;ENSMUSG00000025791;ENSMUSG00000027010;ENSMUSG00000027313;ENSMUSG00000027333;ENSMUSG00000027680;ENSMUSG00000028518;ENSMUSG00000030695;ENSMUSG00000031382;ENSMUSG00000031519;…
GO:0001708	cell fate specification	BP	3	80	0.0722925593196661	0.222821302138989	ENSMUSG00000013936;ENSMUSG00000022484;ENSMUSG00000051910
GO:0055021	regulation of cardiac muscle tissue growth	BP	3	80	0.0722925593196661	0.222821302138989	ENSMUSG00000005583;ENSMUSG00000031633;ENSMUSG00000062694
GO:0070509	calcium ion import	BP	3	80	0.0722925593196661	0.222821302138989	ENSMUSG00000030730;ENSMUSG00000038239;ENSMUSG00000062694
GO:1901264	carbohydrate derivative transport	BP	3	80	0.0722925593196661	0.222821302138989	ENSMUSG00000024924;ENSMUSG00000030730;ENSMUSG00000031633
GO:0010591	regulation of lamellipodium assembly	BP	2	37	0.0731114591650082	0.225144127375101	ENSMUSG00000021270;ENSMUSG00000056201
GO:0000302	response to reactive oxygen species	BP	6	242	0.0732926069353195	0.225500625619908	ENSMUSG00000018893;ENSMUSG00000032060;ENSMUSG00000032366;ENSMUSG00000038967;ENSMUSG00000056201;ENSMUSG00000063229
GO:0070647	protein modification by small protein conjugation or removal	BP	16	891	0.0734791955331178	0.22587321336339	ENSMUSG00000019927;ENSMUSG00000021200;ENSMUSG00000021270;ENSMUSG00000021898;ENSMUSG00000022358;ENSMUSG00000028834;ENSMUSG00000029610;ENSMUSG00000029685;ENSMUSG00000031204;ENSMUSG00000031382;ENSMUSG00000031519;ENSMUSG00000035357;ENSMUSG00000056900;ENSMUSG00000074001;ENSMUSG00000075307;ENSMUSG00000079110
GO:0001101	response to acid chemical	BP	8	363	0.0735567922433955	0.22591039754895	ENSMUSG00000005583;ENSMUSG00000015568;ENSMUSG00000019577;ENSMUSG00000028278;ENSMUSG00000028518;ENSMUSG00000028773;ENSMUSG00000049382;ENSMUSG00000056201
GO:0032410	negative regulation of transporter activity	BP	3	81	0.0744342402489475	0.228401863539697	ENSMUSG00000007097;ENSMUSG00000052374;ENSMUSG00000062694
GO:0006468	protein phosphorylation	BP	30	1896	0.0749201598375881	0.229688561137637	ENSMUSG00000004558;ENSMUSG00000005583;ENSMUSG00000006542;ENSMUSG00000019577;ENSMUSG00000020326;ENSMUSG00000021270;ENSMUSG00000021699;ENSMUSG00000021702;ENSMUSG00000022610;ENSMUSG00000024924;ENSMUSG00000025537;ENSMUSG00000027077;ENSMUSG00000027470;ENSMUSG00000027499;ENSMUSG00000027805;ENSMUSG00000028518;ENSMUSG00000032060;ENSMUSG00000034055;ENSMUSG00000034457;ENSMUSG00000036879;ENSMUSG00000038205;…
GO:0071214	cellular response to abiotic stimulus	BP	7	304	0.0758606987230388	0.232159316677694	ENSMUSG00000007097;ENSMUSG00000011148;ENSMUSG00000018566;ENSMUSG00000024803;ENSMUSG00000030189;ENSMUSG00000032060;ENSMUSG00000079110
GO:0104004	cellular response to environmental stimulus	BP	7	304	0.0758606987230388	0.232159316677694	ENSMUSG00000007097;ENSMUSG00000011148;ENSMUSG00000018566;ENSMUSG00000024803;ENSMUSG00000030189;ENSMUSG00000032060;ENSMUSG00000079110
GO:0010765	positive regulation of sodium ion transport	BP	2	38	0.0765796687845926	0.233192268298738	ENSMUSG00000036570;ENSMUSG00000046480
GO:0046460	neutral lipid biosynthetic process	BP	2	38	0.0765796687845926	0.233192268298738	ENSMUSG00000015568;ENSMUSG00000020593
GO:0046463	acylglycerol biosynthetic process	BP	2	38	0.0765796687845926	0.233192268298738	ENSMUSG00000015568;ENSMUSG00000020593
GO:1901659	glycosyl compound biosynthetic process	BP	2	38	0.0765796687845926	0.233192268298738	ENSMUSG00000026817;ENSMUSG00000075232
GO:0006094	gluconeogenesis	BP	3	82	0.0766038967765933	0.233192268298738	ENSMUSG00000020475;ENSMUSG00000021456;ENSMUSG00000038967
GO:0009119	ribonucleoside metabolic process	BP	3	82	0.0766038967765933	0.233192268298738	ENSMUSG00000026817;ENSMUSG00000040694;ENSMUSG00000075232
GO:0018105	peptidyl-serine phosphorylation	BP	7	306	0.0779259736975131	0.237007657215805	ENSMUSG00000021270;ENSMUSG00000021699;ENSMUSG00000022610;ENSMUSG00000027077;ENSMUSG00000027805;ENSMUSG00000028518;ENSMUSG00000038967
GO:0045892	negative regulation of transcription, DNA-templated	BP	21	1252	0.0788502402722392	0.239607470219342	ENSMUSG00000005583;ENSMUSG00000020644;ENSMUSG00000023074;ENSMUSG00000024803;ENSMUSG00000024924;ENSMUSG00000025172;ENSMUSG00000026603;ENSMUSG00000027077;ENSMUSG00000027499;ENSMUSG00000027868;ENSMUSG00000028116;ENSMUSG00000030189;ENSMUSG00000032060;ENSMUSG00000032355;ENSMUSG00000035923;ENSMUSG00000038403;ENSMUSG00000051910;ENSMUSG00000057604;ENSMUSG00000068697;ENSMUSG00000079110;ENSMUSG00000079428
GO:0044839	cell cycle G2/M phase transition	BP	4	134	0.079008389104536	0.239876702483754	ENSMUSG00000020326;ENSMUSG00000023092;ENSMUSG00000027499;ENSMUSG00000028949
GO:0071310	cellular response to organic substance	BP	36	2353	0.0791963694130906	0.240235952599604	ENSMUSG00000000628;ENSMUSG00000005583;ENSMUSG00000007097;ENSMUSG00000015568;ENSMUSG00000018566;ENSMUSG00000019577;ENSMUSG00000020593;ENSMUSG00000021699;ENSMUSG00000022358;ENSMUSG00000022610;ENSMUSG00000023043;ENSMUSG00000023460;ENSMUSG00000024803;ENSMUSG00000028278;ENSMUSG00000028518;ENSMUSG00000030189;ENSMUSG00000030470;ENSMUSG00000030592;ENSMUSG00000031250;ENSMUSG00000031791;ENSMUSG00000031972;…
GO:0030810	positive regulation of nucleotide biosynthetic process	BP	2	39	0.0800989618082705	0.240640760316814	ENSMUSG00000027010;ENSMUSG00000028518
GO:0097300	programmed necrotic cell death	BP	2	39	0.0800989618082705	0.240640760316814	ENSMUSG00000030189;ENSMUSG00000031633
GO:1900373	positive regulation of purine nucleotide biosynthetic process	BP	2	39	0.0800989618082705	0.240640760316814	ENSMUSG00000027010;ENSMUSG00000028518
GO:0016236	macroautophagy	BP	5	190	0.0803659420029575	0.240640760316814	ENSMUSG00000022270;ENSMUSG00000023460;ENSMUSG00000028518;ENSMUSG00000041548;ENSMUSG00000050315
GO:0009060	aerobic respiration	BP	3	84	0.0810258752768464	0.240640760316814	ENSMUSG00000006457;ENSMUSG00000030785;ENSMUSG00000032279
GO:0022904	respiratory electron transport chain	BP	3	84	0.0810258752768464	0.240640760316814	ENSMUSG00000027010;ENSMUSG00000030785;ENSMUSG00000031782
GO:0060420	regulation of heart growth	BP	3	84	0.0810258752768464	0.240640760316814	ENSMUSG00000005583;ENSMUSG00000031633;ENSMUSG00000062694
GO:0006167	AMP biosynthetic process	BP	1	7	0.0813531825251972	0.240640760316814	ENSMUSG00000011148
GO:0008627	intrinsic apoptotic signaling pathway in response to osmotic stress	BP	1	7	0.0813531825251972	0.240640760316814	ENSMUSG00000030189
GO:0010968	regulation of microtubule nucleation	BP	1	7	0.0813531825251972	0.240640760316814	ENSMUSG00000038170
GO:0014719	skeletal muscle satellite cell activation	BP	1	7	0.0813531825251972	0.240640760316814	ENSMUSG00000079110
GO:0016554	cytidine to uridine editing	BP	1	7	0.0813531825251972	0.240640760316814	ENSMUSG00000040694
GO:0032261	purine nucleotide salvage	BP	1	7	0.0813531825251972	0.240640760316814	ENSMUSG00000070385
GO:0034447	very-low-density lipoprotein particle clearance	BP	1	7	0.0813531825251972	0.240640760316814	ENSMUSG00000024924
GO:0035989	tendon development	BP	1	7	0.0813531825251972	0.240640760316814	ENSMUSG00000031250
GO:0038026	reelin-mediated signaling pathway	BP	1	7	0.0813531825251972	0.240640760316814	ENSMUSG00000024924
GO:0044857	plasma membrane raft organization	BP	1	7	0.0813531825251972	0.240640760316814	ENSMUSG00000062694
GO:0051351	positive regulation of ligase activity	BP	1	7	0.0813531825251972	0.240640760316814	ENSMUSG00000029610
GO:0055118	negative regulation of cardiac muscle contraction	BP	1	7	0.0813531825251972	0.240640760316814	ENSMUSG00000024381
GO:0060316	positive regulation of ryanodine-sensitive calcium-release channel activity	BP	1	7	0.0813531825251972	0.240640760316814	ENSMUSG00000019787
GO:0072497	mesenchymal stem cell differentiation	BP	1	7	0.0813531825251972	0.240640760316814	ENSMUSG00000051910
GO:0086028	bundle of His cell to Purkinje myocyte signaling	BP	1	7	0.0813531825251972	0.240640760316814	ENSMUSG00000040118
GO:0086043	bundle of His cell action potential	BP	1	7	0.0813531825251972	0.240640760316814	ENSMUSG00000040118
GO:0090324	negative regulation of oxidative phosphorylation	BP	1	7	0.0813531825251972	0.240640760316814	ENSMUSG00000006457
GO:0098902	regulation of membrane depolarization during action potential	BP	1	7	0.0813531825251972	0.240640760316814	ENSMUSG00000062694
GO:1903243	negative regulation of cardiac muscle hypertrophy in response to stress	BP	1	7	0.0813531825251972	0.240640760316814	ENSMUSG00000032355
GO:1903367	positive regulation of fear response	BP	1	7	0.0813531825251972	0.240640760316814	ENSMUSG00000005583
GO:1905906	regulation of amyloid fibril formation	BP	1	7	0.0813531825251972	0.240640760316814	ENSMUSG00000032060
GO:2000987	positive regulation of behavioral fear response	BP	1	7	0.0813531825251972	0.240640760316814	ENSMUSG00000005583
GO:0030308	negative regulation of cell growth	BP	5	191	0.0817599703589932	0.241636793288918	ENSMUSG00000013936;ENSMUSG00000023092;ENSMUSG00000032060;ENSMUSG00000056201;ENSMUSG00000062694
GO:0003333	amino acid transmembrane transport	BP	3	85	0.0832775556459457	0.24549084566057	ENSMUSG00000022464;ENSMUSG00000027010;ENSMUSG00000030654
GO:0019319	hexose biosynthetic process	BP	3	85	0.0832775556459457	0.24549084566057	ENSMUSG00000020475;ENSMUSG00000021456;ENSMUSG00000038967
GO:0048708	astrocyte differentiation	BP	3	85	0.0832775556459457	0.24549084566057	ENSMUSG00000020644;ENSMUSG00000024381;ENSMUSG00000051910
GO:0010107	potassium ion import	BP	2	40	0.0836676155256708	0.246009894243852	ENSMUSG00000007097;ENSMUSG00000030249
GO:0010667	negative regulation of cardiac muscle cell apoptotic process	BP	2	40	0.0836676155256708	0.246009894243852	ENSMUSG00000031633;ENSMUSG00000036854
GO:0031111	negative regulation of microtubule polymerization or depolymerization	BP	2	40	0.0836676155256708	0.246009894243852	ENSMUSG00000028832;ENSMUSG00000062077
GO:0071248	cellular response to metal ion	BP	5	193	0.0845865308214899	0.248499952984087	ENSMUSG00000005583;ENSMUSG00000020644;ENSMUSG00000028518;ENSMUSG00000030592;ENSMUSG00000079110
GO:0006970	response to osmotic stress	BP	3	86	0.0855559288921161	0.25113395638205	ENSMUSG00000018566;ENSMUSG00000030189;ENSMUSG00000079110
GO:0006928	movement of cell or subcellular component	BP	30	1925	0.0869154162344204	0.254907543020847	ENSMUSG00000005583;ENSMUSG00000007097;ENSMUSG00000013076;ENSMUSG00000020067;ENSMUSG00000021270;ENSMUSG00000021699;ENSMUSG00000021702;ENSMUSG00000024381;ENSMUSG00000024471;ENSMUSG00000027470;ENSMUSG00000027488;ENSMUSG00000027805;ENSMUSG00000028832;ENSMUSG00000030695;ENSMUSG00000032366;ENSMUSG00000033196;ENSMUSG00000036570;ENSMUSG00000039103;ENSMUSG00000039395;ENSMUSG00000040118;ENSMUSG00000043154;…
GO:1905209	positive regulation of cardiocyte differentiation	BP	2	41	0.0872839410277605	0.255770868823064	ENSMUSG00000005583;ENSMUSG00000031633
GO:0035637	multicellular organismal signaling	BP	4	139	0.0875950500601766	0.256329834212839	ENSMUSG00000021699;ENSMUSG00000024381;ENSMUSG00000040118;ENSMUSG00000046480
GO:0009991	response to extracellular stimulus	BP	11	573	0.0876233327158414	0.256329834212839	ENSMUSG00000011148;ENSMUSG00000015568;ENSMUSG00000019577;ENSMUSG00000028278;ENSMUSG00000028518;ENSMUSG00000030592;ENSMUSG00000031972;ENSMUSG00000033400;ENSMUSG00000037493;ENSMUSG00000038967;ENSMUSG00000063229
GO:0060998	regulation of dendritic spine development	BP	3	87	0.0878606643670902	0.256806297798385	ENSMUSG00000005583;ENSMUSG00000028273;ENSMUSG00000056201
GO:0006807	nitrogen compound metabolic process	BP	128	9693	0.087992747009379	0.256974584619262	ENSMUSG00000000253;ENSMUSG00000000628;ENSMUSG00000001604;ENSMUSG00000001891;ENSMUSG00000002500;ENSMUSG00000004558;ENSMUSG00000004939;ENSMUSG00000005583;ENSMUSG00000006457;ENSMUSG00000006542;ENSMUSG00000007097;ENSMUSG00000008658;ENSMUSG00000011148;ENSMUSG00000011752;ENSMUSG00000016349;ENSMUSG00000019577;ENSMUSG00000019927;ENSMUSG00000020326;ENSMUSG00000020475;ENSMUSG00000020593;ENSMUSG00000020644;…
GO:0001937	negative regulation of endothelial cell proliferation	BP	2	42	0.090946282647766	0.2612866890182	ENSMUSG00000005583;ENSMUSG00000031250
GO:0030501	positive regulation of bone mineralization	BP	2	42	0.090946282647766	0.2612866890182	ENSMUSG00000005583;ENSMUSG00000006457
GO:0042181	ketone biosynthetic process	BP	2	42	0.090946282647766	0.2612866890182	ENSMUSG00000030695;ENSMUSG00000031782
GO:0090279	regulation of calcium ion import	BP	2	42	0.090946282647766	0.2612866890182	ENSMUSG00000038239;ENSMUSG00000062694
GO:0007050	cell cycle arrest	BP	4	141	0.0911513918284875	0.2612866890182	ENSMUSG00000020644;ENSMUSG00000024381;ENSMUSG00000026817;ENSMUSG00000048416
GO:0002318	myeloid progenitor cell differentiation	BP	1	8	0.0924238215721092	0.2612866890182	ENSMUSG00000048416
GO:0002634	regulation of germinal center formation	BP	1	8	0.0924238215721092	0.2612866890182	ENSMUSG00000005583
GO:0006216	cytidine catabolic process	BP	1	8	0.0924238215721092	0.2612866890182	ENSMUSG00000040694
GO:0007008	outer mitochondrial membrane organization	BP	1	8	0.0924238215721092	0.2612866890182	ENSMUSG00000021270
GO:0009133	nucleoside diphosphate biosynthetic process	BP	1	8	0.0924238215721092	0.2612866890182	ENSMUSG00000026817
GO:0009438	methylglyoxal metabolic process	BP	1	8	0.0924238215721092	0.2612866890182	ENSMUSG00000030695
GO:0009972	cytidine deamination	BP	1	8	0.0924238215721092	0.2612866890182	ENSMUSG00000040694
GO:0010616	negative regulation of cardiac muscle adaptation	BP	1	8	0.0924238215721092	0.2612866890182	ENSMUSG00000032355
GO:0010886	positive regulation of cholesterol storage	BP	1	8	0.0924238215721092	0.2612866890182	ENSMUSG00000015568
GO:0015727	lactate transport	BP	1	8	0.0924238215721092	0.2612866890182	ENSMUSG00000025161
GO:0016139	glycoside catabolic process	BP	1	8	0.0924238215721092	0.2612866890182	ENSMUSG00000046312
GO:0018026	peptidyl-lysine monomethylation	BP	1	8	0.0924238215721092	0.2612866890182	ENSMUSG00000026603
GO:0019388	galactose catabolic process	BP	1	8	0.0924238215721092	0.2612866890182	ENSMUSG00000025791
GO:0033034	positive regulation of myeloid cell apoptotic process	BP	1	8	0.0924238215721092	0.2612866890182	ENSMUSG00000005583
GO:0033234	negative regulation of protein sumoylation	BP	1	8	0.0924238215721092	0.2612866890182	ENSMUSG00000079110
GO:0034085	establishment of sister chromatid cohesion	BP	1	8	0.0924238215721092	0.2612866890182	ENSMUSG00000022698
GO:0034372	very-low-density lipoprotein particle remodeling	BP	1	8	0.0924238215721092	0.2612866890182	ENSMUSG00000015568
GO:0035873	lactate transmembrane transport	BP	1	8	0.0924238215721092	0.2612866890182	ENSMUSG00000025161
GO:0035926	chemokine (C-C motif) ligand 2 secretion	BP	1	8	0.0924238215721092	0.2612866890182	ENSMUSG00000015568
GO:0035973	aggrephagy	BP	1	8	0.0924238215721092	0.2612866890182	ENSMUSG00000041548
GO:0043101	purine-containing compound salvage	BP	1	8	0.0924238215721092	0.2612866890182	ENSMUSG00000070385
GO:0046087	cytidine metabolic process	BP	1	8	0.0924238215721092	0.2612866890182	ENSMUSG00000040694
GO:0048631	regulation of skeletal muscle tissue growth	BP	1	8	0.0924238215721092	0.2612866890182	ENSMUSG00000006457
GO:0051340	regulation of ligase activity	BP	1	8	0.0924238215721092	0.2612866890182	ENSMUSG00000029610
GO:0070778	L-aspartate transmembrane transport	BP	1	8	0.0924238215721092	0.2612866890182	ENSMUSG00000027010
GO:0071600	otic vesicle morphogenesis	BP	1	8	0.0924238215721092	0.2612866890182	ENSMUSG00000007877
GO:0071864	positive regulation of cell proliferation in bone marrow	BP	1	8	0.0924238215721092	0.2612866890182	ENSMUSG00000005583
GO:0086064	cell communication by electrical coupling involved in cardiac conduction	BP	1	8	0.0924238215721092	0.2612866890182	ENSMUSG00000021699
GO:1901341	positive regulation of store-operated calcium channel activity	BP	1	8	0.0924238215721092	0.2612866890182	ENSMUSG00000007122
GO:1902947	regulation of tau-protein kinase activity	BP	1	8	0.0924238215721092	0.2612866890182	ENSMUSG00000021270
GO:1903795	regulation of inorganic anion transmembrane transport	BP	1	8	0.0924238215721092	0.2612866890182	ENSMUSG00000036570
GO:1905098	negative regulation of guanyl-nucleotide exchange factor activity	BP	1	8	0.0924238215721092	0.2612866890182	ENSMUSG00000028832
GO:2000169	regulation of peptidyl-cysteine S-nitrosylation	BP	1	8	0.0924238215721092	0.2612866890182	ENSMUSG00000027488
GO:2000766	negative regulation of cytoplasmic translation	BP	1	8	0.0924238215721092	0.2612866890182	ENSMUSG00000038132
GO:1905954	positive regulation of lipid localization	BP	3	89	0.0925478820161121	0.261423132738387	ENSMUSG00000015568;ENSMUSG00000022215;ENSMUSG00000028773
GO:0070507	regulation of microtubule cytoskeleton organization	BP	5	199	0.0933711250241956	0.26353274157811	ENSMUSG00000028518;ENSMUSG00000028832;ENSMUSG00000038170;ENSMUSG00000062077;ENSMUSG00000062694
GO:0043009	chordate embryonic development	BP	13	716	0.093735764517428	0.264345586116606	ENSMUSG00000005583;ENSMUSG00000007877;ENSMUSG00000027868;ENSMUSG00000030189;ENSMUSG00000032366;ENSMUSG00000035923;ENSMUSG00000043154;ENSMUSG00000049382;ENSMUSG00000051747;ENSMUSG00000051910;ENSMUSG00000056201;ENSMUSG00000074227;ENSMUSG00000075232
GO:1901701	cellular response to oxygen-containing compound	BP	19	1137	0.0940191928201927	0.264928264735984	ENSMUSG00000005583;ENSMUSG00000015568;ENSMUSG00000018566;ENSMUSG00000019577;ENSMUSG00000020593;ENSMUSG00000021699;ENSMUSG00000022358;ENSMUSG00000024803;ENSMUSG00000028278;ENSMUSG00000028518;ENSMUSG00000030470;ENSMUSG00000030592;ENSMUSG00000032366;ENSMUSG00000037493;ENSMUSG00000038967;ENSMUSG00000040118;ENSMUSG00000052374;ENSMUSG00000055980;ENSMUSG00000056201
GO:0051260	protein homooligomerization	BP	8	384	0.094152757085397	0.264982351500869	ENSMUSG00000021702;ENSMUSG00000030592;ENSMUSG00000030695;ENSMUSG00000031791;ENSMUSG00000032060;ENSMUSG00000033065;ENSMUSG00000038201;ENSMUSG00000052374
GO:0051094	positive regulation of developmental process	BP	24	1499	0.0943521954562864	0.264982351500869	ENSMUSG00000000628;ENSMUSG00000005583;ENSMUSG00000006457;ENSMUSG00000015568;ENSMUSG00000020644;ENSMUSG00000021270;ENSMUSG00000021493;ENSMUSG00000024381;ENSMUSG00000024803;ENSMUSG00000024924;ENSMUSG00000027010;ENSMUSG00000028949;ENSMUSG00000030189;ENSMUSG00000030470;ENSMUSG00000031633;ENSMUSG00000035923;ENSMUSG00000036854;ENSMUSG00000038132;ENSMUSG00000042485;ENSMUSG00000044086;ENSMUSG00000051910;…
GO:0010559	regulation of glycoprotein biosynthetic process	BP	2	43	0.0946530174105741	0.264982351500869	ENSMUSG00000031239;ENSMUSG00000042485
GO:0010664	negative regulation of striated muscle cell apoptotic process	BP	2	43	0.0946530174105741	0.264982351500869	ENSMUSG00000031633;ENSMUSG00000036854
GO:0010972	negative regulation of G2/M transition of mitotic cell cycle	BP	2	43	0.0946530174105741	0.264982351500869	ENSMUSG00000020326;ENSMUSG00000023092
GO:0033866	nucleoside bisphosphate biosynthetic process	BP	2	43	0.0946530174105741	0.264982351500869	ENSMUSG00000019577;ENSMUSG00000038967
GO:0034030	ribonucleoside bisphosphate biosynthetic process	BP	2	43	0.0946530174105741	0.264982351500869	ENSMUSG00000019577;ENSMUSG00000038967
GO:0034033	purine nucleoside bisphosphate biosynthetic process	BP	2	43	0.0946530174105741	0.264982351500869	ENSMUSG00000019577;ENSMUSG00000038967
GO:0045934	negative regulation of nucleobase-containing compound metabolic process	BP	24	1502	0.0959239465370012	0.268322539826535	ENSMUSG00000005583;ENSMUSG00000006457;ENSMUSG00000020644;ENSMUSG00000023074;ENSMUSG00000024803;ENSMUSG00000024924;ENSMUSG00000025172;ENSMUSG00000026603;ENSMUSG00000027010;ENSMUSG00000027077;ENSMUSG00000027499;ENSMUSG00000027868;ENSMUSG00000028116;ENSMUSG00000030189;ENSMUSG00000032060;ENSMUSG00000032355;ENSMUSG00000035923;ENSMUSG00000038132;ENSMUSG00000038403;ENSMUSG00000051910;ENSMUSG00000057604;…
GO:0046364	monosaccharide biosynthetic process	BP	3	91	0.0973364968896895	0.27205314244128	ENSMUSG00000020475;ENSMUSG00000021456;ENSMUSG00000038967
GO:0001504	neurotransmitter uptake	BP	2	44	0.0984025544904917	0.274365731962575	ENSMUSG00000007097;ENSMUSG00000030654
GO:0048710	regulation of astrocyte differentiation	BP	2	44	0.0984025544904917	0.274365731962575	ENSMUSG00000020644;ENSMUSG00000024381
GO:0055026	negative regulation of cardiac muscle tissue development	BP	2	44	0.0984025544904917	0.274365731962575	ENSMUSG00000051910;ENSMUSG00000062694
GO:0006979	response to oxidative stress	BP	9	453	0.098487189270285	0.274379899671416	ENSMUSG00000018893;ENSMUSG00000025172;ENSMUSG00000027559;ENSMUSG00000028518;ENSMUSG00000032060;ENSMUSG00000032366;ENSMUSG00000038967;ENSMUSG00000056201;ENSMUSG00000063229
GO:1903507	negative regulation of nucleic acid-templated transcription	BP	21	1290	0.0994061349635171	0.2767165129049	ENSMUSG00000005583;ENSMUSG00000020644;ENSMUSG00000023074;ENSMUSG00000024803;ENSMUSG00000024924;ENSMUSG00000025172;ENSMUSG00000026603;ENSMUSG00000027077;ENSMUSG00000027499;ENSMUSG00000027868;ENSMUSG00000028116;ENSMUSG00000030189;ENSMUSG00000032060;ENSMUSG00000032355;ENSMUSG00000035923;ENSMUSG00000038403;ENSMUSG00000051910;ENSMUSG00000057604;ENSMUSG00000068697;ENSMUSG00000079110;ENSMUSG00000079428
GO:0070887	cellular response to chemical stimulus	BP	43	2937	0.0995289534307298	0.276834968050473	ENSMUSG00000000628;ENSMUSG00000005583;ENSMUSG00000007097;ENSMUSG00000011148;ENSMUSG00000015568;ENSMUSG00000018566;ENSMUSG00000019577;ENSMUSG00000020593;ENSMUSG00000020644;ENSMUSG00000021699;ENSMUSG00000021702;ENSMUSG00000022358;ENSMUSG00000022610;ENSMUSG00000023043;ENSMUSG00000023460;ENSMUSG00000024803;ENSMUSG00000024924;ENSMUSG00000025172;ENSMUSG00000028278;ENSMUSG00000028518;ENSMUSG00000030189;…
GO:1902679	negative regulation of RNA biosynthetic process	BP	21	1291	0.0999897329140815	0.277892497035187	ENSMUSG00000005583;ENSMUSG00000020644;ENSMUSG00000023074;ENSMUSG00000024803;ENSMUSG00000024924;ENSMUSG00000025172;ENSMUSG00000026603;ENSMUSG00000027077;ENSMUSG00000027499;ENSMUSG00000027868;ENSMUSG00000028116;ENSMUSG00000030189;ENSMUSG00000032060;ENSMUSG00000032355;ENSMUSG00000035923;ENSMUSG00000038403;ENSMUSG00000051910;ENSMUSG00000057604;ENSMUSG00000068697;ENSMUSG00000079110;ENSMUSG00000079428
GO:0046683	response to organophosphorus	BP	4	146	0.100338503304924	0.278637276891049	ENSMUSG00000030592;ENSMUSG00000032648;ENSMUSG00000037493;ENSMUSG00000063229
GO:0071229	cellular response to acid chemical	BP	5	204	0.101035208012744	0.280262602598664	ENSMUSG00000005583;ENSMUSG00000015568;ENSMUSG00000019577;ENSMUSG00000028278;ENSMUSG00000028518
GO:0090287	regulation of cellular response to growth factor stimulus	BP	6	265	0.10201191413289	0.280262602598664	ENSMUSG00000031250;ENSMUSG00000038403;ENSMUSG00000042834;ENSMUSG00000044461;ENSMUSG00000059895;ENSMUSG00000062694
GO:0007520	myoblast fusion	BP	2	45	0.102193334677243	0.280262602598664	ENSMUSG00000035923;ENSMUSG00000062694
GO:0120163	negative regulation of cold-induced thermogenesis	BP	2	45	0.102193334677243	0.280262602598664	ENSMUSG00000006457;ENSMUSG00000022484
GO:0042632	cholesterol homeostasis	BP	3	93	0.102223751222031	0.280262602598664	ENSMUSG00000015568;ENSMUSG00000028773;ENSMUSG00000062694
GO:0009611	response to wounding	BP	10	524	0.103151980246488	0.280262602598664	ENSMUSG00000001508;ENSMUSG00000032366;ENSMUSG00000033196;ENSMUSG00000035923;ENSMUSG00000042485;ENSMUSG00000042834;ENSMUSG00000060600;ENSMUSG00000062694;ENSMUSG00000068697;ENSMUSG00000079110
GO:0001842	neural fold formation	BP	1	9	0.103361562918382	0.280262602598664	ENSMUSG00000056201
GO:0003149	membranous septum morphogenesis	BP	1	9	0.103361562918382	0.280262602598664	ENSMUSG00000020644
GO:0005984	disaccharide metabolic process	BP	1	9	0.103361562918382	0.280262602598664	ENSMUSG00000021456
GO:0006198	cAMP catabolic process	BP	1	9	0.103361562918382	0.280262602598664	ENSMUSG00000021699
GO:0010692	regulation of alkaline phosphatase activity	BP	1	9	0.103361562918382	0.280262602598664	ENSMUSG00000005583
GO:0022027	interkinetic nuclear migration	BP	1	9	0.103361562918382	0.280262602598664	ENSMUSG00000030852
GO:0032471	negative regulation of endoplasmic reticulum calcium ion concentration	BP	1	9	0.103361562918382	0.280262602598664	ENSMUSG00000030730
GO:0034370	triglyceride-rich lipoprotein particle remodeling	BP	1	9	0.103361562918382	0.280262602598664	ENSMUSG00000015568
GO:0043568	positive regulation of insulin-like growth factor receptor signaling pathway	BP	1	9	0.103361562918382	0.280262602598664	ENSMUSG00000046312
GO:0044539	long-chain fatty acid import	BP	1	9	0.103361562918382	0.280262602598664	ENSMUSG00000028773
GO:0046133	pyrimidine ribonucleoside catabolic process	BP	1	9	0.103361562918382	0.280262602598664	ENSMUSG00000040694
GO:0051001	negative regulation of nitric-oxide synthase activity	BP	1	9	0.103361562918382	0.280262602598664	ENSMUSG00000062694
GO:0060373	regulation of ventricular cardiac muscle cell membrane depolarization	BP	1	9	0.103361562918382	0.280262602598664	ENSMUSG00000062694
GO:0070142	synaptic vesicle budding	BP	1	9	0.103361562918382	0.280262602598664	ENSMUSG00000018566
GO:0070314	G1 to G0 transition	BP	1	9	0.103361562918382	0.280262602598664	ENSMUSG00000079110
GO:0071362	cellular response to ether	BP	1	9	0.103361562918382	0.280262602598664	ENSMUSG00000056201
GO:0071374	cellular response to parathyroid hormone stimulus	BP	1	9	0.103361562918382	0.280262602598664	ENSMUSG00000005583
GO:0072102	glomerulus morphogenesis	BP	1	9	0.103361562918382	0.280262602598664	ENSMUSG00000005583
GO:0097264	self proteolysis	BP	1	9	0.103361562918382	0.280262602598664	ENSMUSG00000079110
GO:0106049	regulation of cellular response to osmotic stress	BP	1	9	0.103361562918382	0.280262602598664	ENSMUSG00000030189
GO:1902744	negative regulation of lamellipodium organization	BP	1	9	0.103361562918382	0.280262602598664	ENSMUSG00000056201
GO:1902959	regulation of aspartic-type endopeptidase activity involved in amyloid precursor protein catabolic process	BP	1	9	0.103361562918382	0.280262602598664	ENSMUSG00000024381
GO:1903715	regulation of aerobic respiration	BP	1	9	0.103361562918382	0.280262602598664	ENSMUSG00000006457
GO:2000480	negative regulation of cAMP-dependent protein kinase activity	BP	1	9	0.103361562918382	0.280262602598664	ENSMUSG00000027499
GO:0042310	vasoconstriction	BP	3	94	0.104703495383361	0.283233220060558	ENSMUSG00000007097;ENSMUSG00000027077;ENSMUSG00000027488
GO:0044272	sulfur compound biosynthetic process	BP	3	94	0.104703495383361	0.283233220060558	ENSMUSG00000019577;ENSMUSG00000038967;ENSMUSG00000075232
GO:0055092	sterol homeostasis	BP	3	94	0.104703495383361	0.283233220060558	ENSMUSG00000015568;ENSMUSG00000028773;ENSMUSG00000062694
GO:1901362	organic cyclic compound biosynthetic process	BP	57	4037	0.105198153591843	0.284348300735317	ENSMUSG00000000628;ENSMUSG00000001604;ENSMUSG00000004939;ENSMUSG00000005583;ENSMUSG00000006457;ENSMUSG00000006542;ENSMUSG00000011148;ENSMUSG00000011752;ENSMUSG00000019577;ENSMUSG00000020475;ENSMUSG00000020593;ENSMUSG00000020644;ENSMUSG00000021270;ENSMUSG00000021699;ENSMUSG00000022484;ENSMUSG00000023074;ENSMUSG00000024803;ENSMUSG00000024924;ENSMUSG00000025172;ENSMUSG00000026603;ENSMUSG00000026817;…
GO:0006576	cellular biogenic amine metabolic process	BP	2	46	0.106023829850089	0.285934406520472	ENSMUSG00000027333;ENSMUSG00000075232
GO:0061912	selective autophagy	BP	2	46	0.106023829850089	0.285934406520472	ENSMUSG00000022270;ENSMUSG00000041548
GO:0051253	negative regulation of RNA metabolic process	BP	22	1374	0.106033663653141	0.285934406520472	ENSMUSG00000005583;ENSMUSG00000020644;ENSMUSG00000023074;ENSMUSG00000024803;ENSMUSG00000024924;ENSMUSG00000025172;ENSMUSG00000026603;ENSMUSG00000027077;ENSMUSG00000027499;ENSMUSG00000027868;ENSMUSG00000028116;ENSMUSG00000030189;ENSMUSG00000032060;ENSMUSG00000032355;ENSMUSG00000035923;ENSMUSG00000038132;ENSMUSG00000038403;ENSMUSG00000051910;ENSMUSG00000057604;ENSMUSG00000068697;ENSMUSG00000079110;…
GO:0008344	adult locomotory behavior	BP	3	95	0.107206847637836	0.288872201174137	ENSMUSG00000007097;ENSMUSG00000020644;ENSMUSG00000028328
GO:0018209	peptidyl-serine modification	BP	7	332	0.10771987445711	0.290027983608565	ENSMUSG00000021270;ENSMUSG00000021699;ENSMUSG00000022610;ENSMUSG00000027077;ENSMUSG00000027805;ENSMUSG00000028518;ENSMUSG00000038967
GO:0009792	embryo development ending in birth or egg hatching	BP	13	734	0.107916370885579	0.290288083688544	ENSMUSG00000005583;ENSMUSG00000007877;ENSMUSG00000027868;ENSMUSG00000030189;ENSMUSG00000032366;ENSMUSG00000035923;ENSMUSG00000043154;ENSMUSG00000049382;ENSMUSG00000051747;ENSMUSG00000051910;ENSMUSG00000056201;ENSMUSG00000074227;ENSMUSG00000075232
GO:0055088	lipid homeostasis	BP	4	150	0.107984810487794	0.290288083688544	ENSMUSG00000015568;ENSMUSG00000028518;ENSMUSG00000028773;ENSMUSG00000062694
GO:0010613	positive regulation of cardiac muscle hypertrophy	BP	2	47	0.109892542459944	0.293585886091672	ENSMUSG00000005583;ENSMUSG00000031633
GO:0010828	positive regulation of glucose transmembrane transport	BP	2	47	0.109892542459944	0.293585886091672	ENSMUSG00000026817;ENSMUSG00000055980
GO:0032330	regulation of chondrocyte differentiation	BP	2	47	0.109892542459944	0.293585886091672	ENSMUSG00000042485;ENSMUSG00000051910
GO:0045010	actin nucleation	BP	2	47	0.109892542459944	0.293585886091672	ENSMUSG00000029683;ENSMUSG00000044086
GO:0048066	developmental pigmentation	BP	2	47	0.109892542459944	0.293585886091672	ENSMUSG00000005583;ENSMUSG00000039395
GO:0048701	embryonic cranial skeleton morphogenesis	BP	2	47	0.109892542459944	0.293585886091672	ENSMUSG00000005583;ENSMUSG00000027868
GO:0050850	positive regulation of calcium-mediated signaling	BP	2	47	0.109892542459944	0.293585886091672	ENSMUSG00000019787;ENSMUSG00000057604
GO:0055023	positive regulation of cardiac muscle tissue growth	BP	2	47	0.109892542459944	0.293585886091672	ENSMUSG00000005583;ENSMUSG00000031633
GO:0048639	positive regulation of developmental growth	BP	5	210	0.110634046644456	0.295338101297778	ENSMUSG00000005583;ENSMUSG00000006457;ENSMUSG00000030189;ENSMUSG00000031633;ENSMUSG00000079110
GO:0051128	regulation of cellular component organization	BP	37	2505	0.110805974255353	0.295568294823444	ENSMUSG00000000628;ENSMUSG00000005583;ENSMUSG00000005628;ENSMUSG00000006373;ENSMUSG00000013936;ENSMUSG00000018566;ENSMUSG00000020326;ENSMUSG00000020386;ENSMUSG00000021270;ENSMUSG00000023092;ENSMUSG00000024381;ENSMUSG00000024803;ENSMUSG00000024924;ENSMUSG00000026950;ENSMUSG00000027805;ENSMUSG00000028273;ENSMUSG00000028328;ENSMUSG00000028518;ENSMUSG00000028832;ENSMUSG00000029683;ENSMUSG00000030695;…
GO:1902532	negative regulation of intracellular signal transduction	BP	10	532	0.11091469038842	0.295629650038378	ENSMUSG00000004558;ENSMUSG00000006457;ENSMUSG00000021699;ENSMUSG00000028116;ENSMUSG00000028518;ENSMUSG00000028832;ENSMUSG00000030189;ENSMUSG00000041801;ENSMUSG00000062694;ENSMUSG00000068697
GO:0044271	cellular nitrogen compound biosynthetic process	BP	63	4525	0.11115974033034	0.296054011119185	ENSMUSG00000000628;ENSMUSG00000001604;ENSMUSG00000002500;ENSMUSG00000004939;ENSMUSG00000005583;ENSMUSG00000006457;ENSMUSG00000006542;ENSMUSG00000011148;ENSMUSG00000011752;ENSMUSG00000016349;ENSMUSG00000019577;ENSMUSG00000020475;ENSMUSG00000020593;ENSMUSG00000020644;ENSMUSG00000021270;ENSMUSG00000021699;ENSMUSG00000022484;ENSMUSG00000023074;ENSMUSG00000024803;ENSMUSG00000024924;ENSMUSG00000025172;…
GO:0045926	negative regulation of growth	BP	6	272	0.111776810568065	0.296733547370512	ENSMUSG00000013936;ENSMUSG00000023092;ENSMUSG00000032060;ENSMUSG00000056201;ENSMUSG00000062694;ENSMUSG00000068697
GO:0002931	response to ischemia	BP	2	48	0.113798005019386	0.296733547370512	ENSMUSG00000000628;ENSMUSG00000005583
GO:0014742	positive regulation of muscle hypertrophy	BP	2	48	0.113798005019386	0.296733547370512	ENSMUSG00000005583;ENSMUSG00000031633
GO:0050873	brown fat cell differentiation	BP	2	48	0.113798005019386	0.296733547370512	ENSMUSG00000018566;ENSMUSG00000018893
GO:0051346	negative regulation of hydrolase activity	BP	9	468	0.114046781001665	0.296733547370512	ENSMUSG00000024381;ENSMUSG00000025129;ENSMUSG00000027077;ENSMUSG00000029281;ENSMUSG00000030654;ENSMUSG00000032060;ENSMUSG00000040653;ENSMUSG00000068697;ENSMUSG00000074227
GO:0006188	IMP biosynthetic process	BP	1	10	0.114167995755485	0.296733547370512	ENSMUSG00000070385
GO:0006531	aspartate metabolic process	BP	1	10	0.114167995755485	0.296733547370512	ENSMUSG00000011148
GO:0008216	spermidine metabolic process	BP	1	10	0.114167995755485	0.296733547370512	ENSMUSG00000075232
GO:0010881	regulation of cardiac muscle contraction by regulation of the release of sequestered calcium ion	BP	1	10	0.114167995755485	0.296733547370512	ENSMUSG00000031791
GO:0010958	regulation of amino acid import across plasma membrane	BP	1	10	0.114167995755485	0.296733547370512	ENSMUSG00000030654
GO:0014807	regulation of somitogenesis	BP	1	10	0.114167995755485	0.296733547370512	ENSMUSG00000043154
GO:0014816	skeletal muscle satellite cell differentiation	BP	1	10	0.114167995755485	0.296733547370512	ENSMUSG00000027470
GO:0015810	aspartate transmembrane transport	BP	1	10	0.114167995755485	0.296733547370512	ENSMUSG00000027010
GO:0032000	positive regulation of fatty acid beta-oxidation	BP	1	10	0.114167995755485	0.296733547370512	ENSMUSG00000055980
GO:0035404	histone-serine phosphorylation	BP	1	10	0.114167995755485	0.296733547370512	ENSMUSG00000028518
GO:0048207	vesicle targeting, rough ER to cis-Golgi	BP	1	10	0.114167995755485	0.296733547370512	ENSMUSG00000020386
GO:0048208	COPII vesicle coating	BP	1	10	0.114167995755485	0.296733547370512	ENSMUSG00000020386
GO:0061684	chaperone-mediated autophagy	BP	1	10	0.114167995755485	0.296733547370512	ENSMUSG00000050315
GO:0071233	cellular response to leucine	BP	1	10	0.114167995755485	0.296733547370512	ENSMUSG00000028278
GO:0071863	regulation of cell proliferation in bone marrow	BP	1	10	0.114167995755485	0.296733547370512	ENSMUSG00000005583
GO:0071888	macrophage apoptotic process	BP	1	10	0.114167995755485	0.296733547370512	ENSMUSG00000005583
GO:0072584	caveolin-mediated endocytosis	BP	1	10	0.114167995755485	0.296733547370512	ENSMUSG00000062694
GO:0090043	regulation of tubulin deacetylation	BP	1	10	0.114167995755485	0.296733547370512	ENSMUSG00000028518
GO:0097084	vascular smooth muscle cell development	BP	1	10	0.114167995755485	0.296733547370512	ENSMUSG00000029156
GO:1903012	positive regulation of bone development	BP	1	10	0.114167995755485	0.296733547370512	ENSMUSG00000006457
GO:1903365	regulation of fear response	BP	1	10	0.114167995755485	0.296733547370512	ENSMUSG00000005583
GO:1905097	regulation of guanyl-nucleotide exchange factor activity	BP	1	10	0.114167995755485	0.296733547370512	ENSMUSG00000028832
GO:1905245	regulation of aspartic-type peptidase activity	BP	1	10	0.114167995755485	0.296733547370512	ENSMUSG00000024381
GO:1990253	cellular response to leucine starvation	BP	1	10	0.114167995755485	0.296733547370512	ENSMUSG00000028278
GO:2000109	regulation of macrophage apoptotic process	BP	1	10	0.114167995755485	0.296733547370512	ENSMUSG00000005583
GO:2000343	positive regulation of chemokine (C-X-C motif) ligand 2 production	BP	1	10	0.114167995755485	0.296733547370512	ENSMUSG00000015568
GO:2000822	regulation of behavioral fear response	BP	1	10	0.114167995755485	0.296733547370512	ENSMUSG00000005583
GO:0009892	negative regulation of metabolic process	BP	43	2974	0.114881826829015	0.2983640216365	ENSMUSG00000000628;ENSMUSG00000004558;ENSMUSG00000005583;ENSMUSG00000006457;ENSMUSG00000020644;ENSMUSG00000021699;ENSMUSG00000022484;ENSMUSG00000023074;ENSMUSG00000024381;ENSMUSG00000024803;ENSMUSG00000024924;ENSMUSG00000025129;ENSMUSG00000025172;ENSMUSG00000026603;ENSMUSG00000027010;ENSMUSG00000027077;ENSMUSG00000027313;ENSMUSG00000027488;ENSMUSG00000027499;ENSMUSG00000027680;ENSMUSG00000027868;…
GO:1990778	protein localization to cell periphery	BP	7	338	0.11535737464001	0.299373653223022	ENSMUSG00000006373;ENSMUSG00000023043;ENSMUSG00000029392;ENSMUSG00000030470;ENSMUSG00000040287;ENSMUSG00000052374;ENSMUSG00000062694
GO:0006457	protein folding	BP	4	154	0.115885714039667	0.300518667460761	ENSMUSG00000018845;ENSMUSG00000021270;ENSMUSG00000032060;ENSMUSG00000036854
GO:0045732	positive regulation of protein catabolic process	BP	5	214	0.117270620306062	0.303498543230124	ENSMUSG00000021270;ENSMUSG00000031382;ENSMUSG00000031519;ENSMUSG00000043154;ENSMUSG00000056900
GO:0006641	triglyceride metabolic process	BP	3	99	0.117449215498843	0.303498543230124	ENSMUSG00000015568;ENSMUSG00000020593;ENSMUSG00000062694
GO:0007006	mitochondrial membrane organization	BP	3	99	0.117449215498843	0.303498543230124	ENSMUSG00000000628;ENSMUSG00000021270;ENSMUSG00000031633
GO:0043648	dicarboxylic acid metabolic process	BP	3	99	0.117449215498843	0.303498543230124	ENSMUSG00000011148;ENSMUSG00000027010;ENSMUSG00000032279
GO:0007019	microtubule depolymerization	BP	2	49	0.117738779600437	0.303498543230124	ENSMUSG00000028832;ENSMUSG00000062077
GO:0060421	positive regulation of heart growth	BP	2	49	0.117738779600437	0.303498543230124	ENSMUSG00000005583;ENSMUSG00000031633
GO:0070169	positive regulation of biomineral tissue development	BP	2	49	0.117738779600437	0.303498543230124	ENSMUSG00000005583;ENSMUSG00000006457
GO:1900449	regulation of glutamate receptor signaling pathway	BP	2	49	0.117738779600437	0.303498543230124	ENSMUSG00000005583;ENSMUSG00000056201
GO:0051179	localization	BP	81	5979	0.118814879605173	0.306043704076357	ENSMUSG00000000628;ENSMUSG00000005583;ENSMUSG00000006014;ENSMUSG00000006373;ENSMUSG00000007097;ENSMUSG00000007122;ENSMUSG00000013076;ENSMUSG00000015568;ENSMUSG00000018566;ENSMUSG00000018893;ENSMUSG00000019787;ENSMUSG00000020216;ENSMUSG00000020386;ENSMUSG00000020722;ENSMUSG00000021270;ENSMUSG00000021699;ENSMUSG00000021702;ENSMUSG00000022215;ENSMUSG00000022464;ENSMUSG00000022519;ENSMUSG00000023043;…
GO:0031667	response to nutrient levels	BP	10	540	0.119001768406276	0.306296342711377	ENSMUSG00000011148;ENSMUSG00000015568;ENSMUSG00000019577;ENSMUSG00000028278;ENSMUSG00000028518;ENSMUSG00000030592;ENSMUSG00000033400;ENSMUSG00000037493;ENSMUSG00000038967;ENSMUSG00000063229
GO:0019395	fatty acid oxidation	BP	3	100	0.120065253307646	0.308573069044763	ENSMUSG00000019577;ENSMUSG00000028773;ENSMUSG00000055980
GO:0045778	positive regulation of ossification	BP	3	100	0.120065253307646	0.308573069044763	ENSMUSG00000005583;ENSMUSG00000006457;ENSMUSG00000021493
GO:0003254	regulation of membrane depolarization	BP	2	50	0.121713457340003	0.311416702051683	ENSMUSG00000023092;ENSMUSG00000062694
GO:0007528	neuromuscular junction development	BP	2	50	0.121713457340003	0.311416702051683	ENSMUSG00000027488;ENSMUSG00000035357
GO:0021517	ventral spinal cord development	BP	2	50	0.121713457340003	0.311416702051683	ENSMUSG00000022484;ENSMUSG00000024924
GO:0061001	regulation of dendritic spine morphogenesis	BP	2	50	0.121713457340003	0.311416702051683	ENSMUSG00000028273;ENSMUSG00000056201
GO:1902743	regulation of lamellipodium organization	BP	2	50	0.121713457340003	0.311416702051683	ENSMUSG00000021270;ENSMUSG00000056201
GO:1903018	regulation of glycoprotein metabolic process	BP	2	50	0.121713457340003	0.311416702051683	ENSMUSG00000031239;ENSMUSG00000042485
GO:0001765	membrane raft assembly	BP	1	11	0.124844690345249	0.314298786131944	ENSMUSG00000062694
GO:0006012	galactose metabolic process	BP	1	11	0.124844690345249	0.314298786131944	ENSMUSG00000025791
GO:0018095	protein polyglutamylation	BP	1	11	0.124844690345249	0.314298786131944	ENSMUSG00000036745
GO:0032463	negative regulation of protein homooligomerization	BP	1	11	0.124844690345249	0.314298786131944	ENSMUSG00000032060
GO:0035630	bone mineralization involved in bone maturation	BP	1	11	0.124844690345249	0.314298786131944	ENSMUSG00000006457
GO:0043471	regulation of cellular carbohydrate catabolic process	BP	1	11	0.124844690345249	0.314298786131944	ENSMUSG00000011752
GO:0046135	pyrimidine nucleoside catabolic process	BP	1	11	0.124844690345249	0.314298786131944	ENSMUSG00000040694
GO:0048541	Peyer's patch development	BP	1	11	0.124844690345249	0.314298786131944	ENSMUSG00000020644
GO:0048630	skeletal muscle tissue growth	BP	1	11	0.124844690345249	0.314298786131944	ENSMUSG00000006457
GO:0048703	embryonic viscerocranium morphogenesis	BP	1	11	0.124844690345249	0.314298786131944	ENSMUSG00000005583
GO:0051014	actin filament severing	BP	1	11	0.124844690345249	0.314298786131944	ENSMUSG00000030470
GO:0051561	positive regulation of mitochondrial calcium ion concentration	BP	1	11	0.124844690345249	0.314298786131944	ENSMUSG00000030730
GO:0051657	maintenance of organelle location	BP	1	11	0.124844690345249	0.314298786131944	ENSMUSG00000030730
GO:0060290	transdifferentiation	BP	1	11	0.124844690345249	0.314298786131944	ENSMUSG00000005583
GO:0070601	centromeric sister chromatid cohesion	BP	1	11	0.124844690345249	0.314298786131944	ENSMUSG00000022698
GO:0071073	positive regulation of phospholipid biosynthetic process	BP	1	11	0.124844690345249	0.314298786131944	ENSMUSG00000028773
GO:0071838	cell proliferation in bone marrow	BP	1	11	0.124844690345249	0.314298786131944	ENSMUSG00000005583
GO:0090281	negative regulation of calcium ion import	BP	1	11	0.124844690345249	0.314298786131944	ENSMUSG00000038239
GO:1901339	regulation of store-operated calcium channel activity	BP	1	11	0.124844690345249	0.314298786131944	ENSMUSG00000007122
GO:1904263	positive regulation of TORC1 signaling	BP	1	11	0.124844690345249	0.314298786131944	ENSMUSG00000028278
GO:2000052	positive regulation of non-canonical Wnt signaling pathway	BP	1	11	0.124844690345249	0.314298786131944	ENSMUSG00000028496
GO:2001135	regulation of endocytic recycling	BP	1	11	0.124844690345249	0.314298786131944	ENSMUSG00000052374
GO:0034440	lipid oxidation	BP	3	102	0.125361335333995	0.315139391812644	ENSMUSG00000019577;ENSMUSG00000028773;ENSMUSG00000055980
GO:0097756	negative regulation of blood vessel diameter	BP	3	102	0.125361335333995	0.315139391812644	ENSMUSG00000007097;ENSMUSG00000027077;ENSMUSG00000027488
GO:0045777	positive regulation of blood pressure	BP	2	51	0.125720657952871	0.315353126748692	ENSMUSG00000020644;ENSMUSG00000032366
GO:0061077	chaperone-mediated protein folding	BP	2	51	0.125720657952871	0.315353126748692	ENSMUSG00000018845;ENSMUSG00000036854
GO:0072132	mesenchyme morphogenesis	BP	2	51	0.125720657952871	0.315353126748692	ENSMUSG00000031972;ENSMUSG00000068614
GO:0071560	cellular response to transforming growth factor beta stimulus	BP	5	219	0.12582562090002	0.315387039596054	ENSMUSG00000005583;ENSMUSG00000024803;ENSMUSG00000042834;ENSMUSG00000051910;ENSMUSG00000062694
GO:0042542	response to hydrogen peroxide	BP	4	159	0.126106291548692	0.315861001852897	ENSMUSG00000018893;ENSMUSG00000032060;ENSMUSG00000056201;ENSMUSG00000063229
GO:0007163	establishment or maintenance of cell polarity	BP	5	221	0.129326396895355	0.323691395422409	ENSMUSG00000013076;ENSMUSG00000021270;ENSMUSG00000021373;ENSMUSG00000056201;ENSMUSG00000074227
GO:0009409	response to cold	BP	2	52	0.129759029252142	0.324538717832226	ENSMUSG00000015568;ENSMUSG00000021270
GO:0016241	regulation of macroautophagy	BP	3	104	0.130740337329488	0.326756103948844	ENSMUSG00000023460;ENSMUSG00000028518;ENSMUSG00000041548
GO:0031329	regulation of cellular catabolic process	BP	12	692	0.132818761362784	0.329549146609167	ENSMUSG00000000628;ENSMUSG00000006457;ENSMUSG00000011752;ENSMUSG00000021270;ENSMUSG00000023460;ENSMUSG00000027010;ENSMUSG00000027680;ENSMUSG00000028518;ENSMUSG00000038132;ENSMUSG00000041548;ENSMUSG00000055980;ENSMUSG00000056900
GO:0071241	cellular response to inorganic substance	BP	5	223	0.132871261852186	0.329549146609167	ENSMUSG00000005583;ENSMUSG00000020644;ENSMUSG00000028518;ENSMUSG00000030592;ENSMUSG00000079110
GO:0071559	response to transforming growth factor beta	BP	5	223	0.132871261852186	0.329549146609167	ENSMUSG00000005583;ENSMUSG00000024803;ENSMUSG00000042834;ENSMUSG00000051910;ENSMUSG00000062694
GO:0090150	establishment of protein localization to membrane	BP	5	223	0.132871261852186	0.329549146609167	ENSMUSG00000021270;ENSMUSG00000023043;ENSMUSG00000029392;ENSMUSG00000030654;ENSMUSG00000052852
GO:2000177	regulation of neural precursor cell proliferation	BP	3	105	0.133460022785159	0.329549146609167	ENSMUSG00000020644;ENSMUSG00000028949;ENSMUSG00000074227
GO:0010883	regulation of lipid storage	BP	2	53	0.133827246677002	0.329549146609167	ENSMUSG00000015568;ENSMUSG00000022215
GO:0046902	regulation of mitochondrial membrane permeability	BP	2	53	0.133827246677002	0.329549146609167	ENSMUSG00000000628;ENSMUSG00000031633
GO:0062013	positive regulation of small molecule metabolic process	BP	4	163	0.134546900612313	0.329549146609167	ENSMUSG00000006457;ENSMUSG00000027010;ENSMUSG00000028518;ENSMUSG00000055980
GO:0051240	positive regulation of multicellular organismal process	BP	28	1868	0.134669072424218	0.329549146609167	ENSMUSG00000000628;ENSMUSG00000005583;ENSMUSG00000006457;ENSMUSG00000013076;ENSMUSG00000015568;ENSMUSG00000020644;ENSMUSG00000021270;ENSMUSG00000021493;ENSMUSG00000021699;ENSMUSG00000024381;ENSMUSG00000024803;ENSMUSG00000024924;ENSMUSG00000027010;ENSMUSG00000027077;ENSMUSG00000027470;ENSMUSG00000028949;ENSMUSG00000030189;ENSMUSG00000030730;ENSMUSG00000031633;ENSMUSG00000032366;ENSMUSG00000035923;…
GO:0002087	regulation of respiratory gaseous exchange by neurological system process	BP	1	12	0.135393198244474	0.329549146609167	ENSMUSG00000007097
GO:0006123	mitochondrial electron transport, cytochrome c to oxygen	BP	1	12	0.135393198244474	0.329549146609167	ENSMUSG00000030785
GO:0010452	histone H3-K36 methylation	BP	1	12	0.135393198244474	0.329549146609167	ENSMUSG00000026603
GO:0010561	negative regulation of glycoprotein biosynthetic process	BP	1	12	0.135393198244474	0.329549146609167	ENSMUSG00000031239
GO:0010744	positive regulation of macrophage derived foam cell differentiation	BP	1	12	0.135393198244474	0.329549146609167	ENSMUSG00000015568
GO:0019646	aerobic electron transport chain	BP	1	12	0.135393198244474	0.329549146609167	ENSMUSG00000030785
GO:0031272	regulation of pseudopodium assembly	BP	1	12	0.135393198244474	0.329549146609167	ENSMUSG00000075307
GO:0032754	positive regulation of interleukin-5 production	BP	1	12	0.135393198244474	0.329549146609167	ENSMUSG00000021699
GO:0042983	amyloid precursor protein biosynthetic process	BP	1	12	0.135393198244474	0.329549146609167	ENSMUSG00000031239
GO:0042984	regulation of amyloid precursor protein biosynthetic process	BP	1	12	0.135393198244474	0.329549146609167	ENSMUSG00000031239
GO:0043517	positive regulation of DNA damage response, signal transduction by p53 class mediator	BP	1	12	0.135393198244474	0.329549146609167	ENSMUSG00000024803
GO:0043619	regulation of transcription from RNA polymerase II promoter in response to oxidative stress	BP	1	12	0.135393198244474	0.329549146609167	ENSMUSG00000025172
GO:0048012	hepatocyte growth factor receptor signaling pathway	BP	1	12	0.135393198244474	0.329549146609167	ENSMUSG00000028832
GO:0048537	mucosal-associated lymphoid tissue development	BP	1	12	0.135393198244474	0.329549146609167	ENSMUSG00000020644
GO:0055091	phospholipid homeostasis	BP	1	12	0.135393198244474	0.329549146609167	ENSMUSG00000028773
GO:0060670	branching involved in labyrinthine layer morphogenesis	BP	1	12	0.135393198244474	0.329549146609167	ENSMUSG00000074227
GO:0070493	thrombin-activated receptor signaling pathway	BP	1	12	0.135393198244474	0.329549146609167	ENSMUSG00000028832
GO:0071599	otic vesicle development	BP	1	12	0.135393198244474	0.329549146609167	ENSMUSG00000007877
GO:0071872	cellular response to epinephrine stimulus	BP	1	12	0.135393198244474	0.329549146609167	ENSMUSG00000021699
GO:0072160	nephron tubule epithelial cell differentiation	BP	1	12	0.135393198244474	0.329549146609167	ENSMUSG00000005583
GO:0086016	AV node cell action potential	BP	1	12	0.135393198244474	0.329549146609167	ENSMUSG00000046480
GO:0086027	AV node cell to bundle of His cell signaling	BP	1	12	0.135393198244474	0.329549146609167	ENSMUSG00000046480
GO:0090042	tubulin deacetylation	BP	1	12	0.135393198244474	0.329549146609167	ENSMUSG00000028518
GO:0098903	regulation of membrane repolarization during action potential	BP	1	12	0.135393198244474	0.329549146609167	ENSMUSG00000040118
GO:1902916	positive regulation of protein polyubiquitination	BP	1	12	0.135393198244474	0.329549146609167	ENSMUSG00000019927
GO:1902950	regulation of dendritic spine maintenance	BP	1	12	0.135393198244474	0.329549146609167	ENSMUSG00000056201
GO:1903789	regulation of amino acid transmembrane transport	BP	1	12	0.135393198244474	0.329549146609167	ENSMUSG00000030654
GO:2000095	regulation of Wnt signaling pathway, planar cell polarity pathway	BP	1	12	0.135393198244474	0.329549146609167	ENSMUSG00000028496
GO:0014812	muscle cell migration	BP	3	106	0.136199344756057	0.331277531779719	ENSMUSG00000005583;ENSMUSG00000021702;ENSMUSG00000032366
GO:0019216	regulation of lipid metabolic process	BP	7	354	0.137061424025992	0.333139430208349	ENSMUSG00000016349;ENSMUSG00000019577;ENSMUSG00000020644;ENSMUSG00000028518;ENSMUSG00000028773;ENSMUSG00000038967;ENSMUSG00000055980
GO:0006900	vesicle budding from membrane	BP	2	54	0.137924012827717	0.334293689559237	ENSMUSG00000018566;ENSMUSG00000020386
GO:0031529	ruffle organization	BP	2	54	0.137924012827717	0.334293689559237	ENSMUSG00000027805;ENSMUSG00000032366
GO:0042982	amyloid precursor protein metabolic process	BP	2	54	0.137924012827717	0.334293689559237	ENSMUSG00000024381;ENSMUSG00000031239
GO:1902475	L-alpha-amino acid transmembrane transport	BP	2	54	0.137924012827717	0.334293689559237	ENSMUSG00000027010;ENSMUSG00000030654
GO:1903320	regulation of protein modification by small protein conjugation or removal	BP	5	226	0.138269822901643	0.334896502238601	ENSMUSG00000019927;ENSMUSG00000021270;ENSMUSG00000029610;ENSMUSG00000074001;ENSMUSG00000079110
GO:1903076	regulation of protein localization to plasma membrane	BP	3	107	0.138957938110949	0.336326967399764	ENSMUSG00000006373;ENSMUSG00000030470;ENSMUSG00000040287
GO:0050790	regulation of catalytic activity	BP	32	2182	0.14074649065749	0.340417002999778	ENSMUSG00000005583;ENSMUSG00000006542;ENSMUSG00000016349;ENSMUSG00000020326;ENSMUSG00000021270;ENSMUSG00000024381;ENSMUSG00000024924;ENSMUSG00000025129;ENSMUSG00000027077;ENSMUSG00000027499;ENSMUSG00000027805;ENSMUSG00000028348;ENSMUSG00000028464;ENSMUSG00000029281;ENSMUSG00000029610;ENSMUSG00000030654;ENSMUSG00000030785;ENSMUSG00000032060;ENSMUSG00000032366;ENSMUSG00000038205;ENSMUSG00000040653;…
GO:0046578	regulation of Ras protein signal transduction	BP	5	228	0.141922078820734	0.341886775031229	ENSMUSG00000028348;ENSMUSG00000028832;ENSMUSG00000039376;ENSMUSG00000042895;ENSMUSG00000061462
GO:0007585	respiratory gaseous exchange	BP	2	55	0.142048057007756	0.341886775031229	ENSMUSG00000007097;ENSMUSG00000091898
GO:0008333	endosome to lysosome transport	BP	2	55	0.142048057007756	0.341886775031229	ENSMUSG00000023460;ENSMUSG00000024381
GO:0032781	positive regulation of ATPase activity	BP	2	55	0.142048057007756	0.341886775031229	ENSMUSG00000027805;ENSMUSG00000032366
GO:0070265	necrotic cell death	BP	2	55	0.142048057007756	0.341886775031229	ENSMUSG00000030189;ENSMUSG00000031633
GO:1902750	negative regulation of cell cycle G2/M phase transition	BP	2	55	0.142048057007756	0.341886775031229	ENSMUSG00000020326;ENSMUSG00000023092
GO:2000736	regulation of stem cell differentiation	BP	2	55	0.142048057007756	0.341886775031229	ENSMUSG00000038132;ENSMUSG00000051910
GO:0090130	tissue migration	BP	6	292	0.142158265551041	0.341913429487825	ENSMUSG00000005583;ENSMUSG00000013076;ENSMUSG00000027805;ENSMUSG00000031972;ENSMUSG00000059895;ENSMUSG00000068614
GO:0050821	protein stabilization	BP	4	167	0.143211740612537	0.342352699908207	ENSMUSG00000021270;ENSMUSG00000027805;ENSMUSG00000032060;ENSMUSG00000056900
GO:0002064	epithelial cell development	BP	5	229	0.14376391886921	0.342352699908207	ENSMUSG00000021699;ENSMUSG00000028328;ENSMUSG00000029392;ENSMUSG00000031250;ENSMUSG00000074227
GO:0040008	regulation of growth	BP	12	703	0.143779975869022	0.342352699908207	ENSMUSG00000005583;ENSMUSG00000006457;ENSMUSG00000013936;ENSMUSG00000023092;ENSMUSG00000030189;ENSMUSG00000031633;ENSMUSG00000032060;ENSMUSG00000043154;ENSMUSG00000056201;ENSMUSG00000062694;ENSMUSG00000068697;ENSMUSG00000079110
GO:0098739	import across plasma membrane	BP	3	109	0.144531478197323	0.342352699908207	ENSMUSG00000007097;ENSMUSG00000030249;ENSMUSG00000030654
GO:0051896	regulation of protein kinase B signaling	BP	4	168	0.145411810800395	0.342352699908207	ENSMUSG00000021270;ENSMUSG00000041801;ENSMUSG00000046312;ENSMUSG00000062694
GO:0001886	endothelial cell morphogenesis	BP	1	13	0.145815052526865	0.342352699908207	ENSMUSG00000031250
GO:0006098	pentose-phosphate shunt	BP	1	13	0.145815052526865	0.342352699908207	ENSMUSG00000011752
GO:0006596	polyamine biosynthetic process	BP	1	13	0.145815052526865	0.342352699908207	ENSMUSG00000075232
GO:0010248	establishment or maintenance of transmembrane electrochemical gradient	BP	1	13	0.145815052526865	0.342352699908207	ENSMUSG00000007097
GO:0014745	negative regulation of muscle adaptation	BP	1	13	0.145815052526865	0.342352699908207	ENSMUSG00000032355
GO:0015671	oxygen transport	BP	1	13	0.145815052526865	0.342352699908207	ENSMUSG00000018893
GO:0015867	ATP transport	BP	1	13	0.145815052526865	0.342352699908207	ENSMUSG00000031633
GO:0021520	spinal cord motor neuron cell fate specification	BP	1	13	0.145815052526865	0.342352699908207	ENSMUSG00000022484
GO:0030007	cellular potassium ion homeostasis	BP	1	13	0.145815052526865	0.342352699908207	ENSMUSG00000007097
GO:0030948	negative regulation of vascular endothelial growth factor receptor signaling pathway	BP	1	13	0.145815052526865	0.342352699908207	ENSMUSG00000031250
GO:0031115	negative regulation of microtubule polymerization	BP	1	13	0.145815052526865	0.342352699908207	ENSMUSG00000028832
GO:0044794	positive regulation by host of viral process	BP	1	13	0.145815052526865	0.342352699908207	ENSMUSG00000056201
GO:0045651	positive regulation of macrophage differentiation	BP	1	13	0.145815052526865	0.342352699908207	ENSMUSG00000020644
GO:0045820	negative regulation of glycolytic process	BP	1	13	0.145815052526865	0.342352699908207	ENSMUSG00000006457
GO:0046940	nucleoside monophosphate phosphorylation	BP	1	13	0.145815052526865	0.342352699908207	ENSMUSG00000026817
GO:0047484	regulation of response to osmotic stress	BP	1	13	0.145815052526865	0.342352699908207	ENSMUSG00000030189
GO:0048642	negative regulation of skeletal muscle tissue development	BP	1	13	0.145815052526865	0.342352699908207	ENSMUSG00000030189
GO:0050746	regulation of lipoprotein metabolic process	BP	1	13	0.145815052526865	0.342352699908207	ENSMUSG00000032523
GO:0061140	lung secretory cell differentiation	BP	1	13	0.145815052526865	0.342352699908207	ENSMUSG00000029610
GO:0070307	lens fiber cell development	BP	1	13	0.145815052526865	0.342352699908207	ENSMUSG00000028328
GO:0070863	positive regulation of protein exit from endoplasmic reticulum	BP	1	13	0.145815052526865	0.342352699908207	ENSMUSG00000020386
GO:0071107	response to parathyroid hormone	BP	1	13	0.145815052526865	0.342352699908207	ENSMUSG00000005583
GO:0090073	positive regulation of protein homodimerization activity	BP	1	13	0.145815052526865	0.342352699908207	ENSMUSG00000005583
GO:1902430	negative regulation of amyloid-beta formation	BP	1	13	0.145815052526865	0.342352699908207	ENSMUSG00000024381
GO:1904294	positive regulation of ERAD pathway	BP	1	13	0.145815052526865	0.342352699908207	ENSMUSG00000056900
GO:1904925	positive regulation of autophagy of mitochondrion in response to mitochondrial depolarization	BP	1	13	0.145815052526865	0.342352699908207	ENSMUSG00000000628
GO:1990314	cellular response to insulin-like growth factor stimulus	BP	1	13	0.145815052526865	0.342352699908207	ENSMUSG00000056201
GO:2000009	negative regulation of protein localization to cell surface	BP	1	13	0.145815052526865	0.342352699908207	ENSMUSG00000052374
GO:2000650	negative regulation of sodium ion transmembrane transporter activity	BP	1	13	0.145815052526865	0.342352699908207	ENSMUSG00000007097
GO:2001256	regulation of store-operated calcium entry	BP	1	13	0.145815052526865	0.342352699908207	ENSMUSG00000007122
GO:0010605	negative regulation of macromolecule metabolic process	BP	39	2730	0.146183808049907	0.342552558989034	ENSMUSG00000004558;ENSMUSG00000005583;ENSMUSG00000020644;ENSMUSG00000021699;ENSMUSG00000023074;ENSMUSG00000024381;ENSMUSG00000024803;ENSMUSG00000024924;ENSMUSG00000025129;ENSMUSG00000025172;ENSMUSG00000026603;ENSMUSG00000027077;ENSMUSG00000027313;ENSMUSG00000027488;ENSMUSG00000027499;ENSMUSG00000027680;ENSMUSG00000027868;ENSMUSG00000028116;ENSMUSG00000028518;ENSMUSG00000029281;ENSMUSG00000030189;…
GO:0043268	positive regulation of potassium ion transport	BP	2	56	0.146198134772936	0.342552558989034	ENSMUSG00000023092;ENSMUSG00000052374
GO:0045687	positive regulation of glial cell differentiation	BP	2	56	0.146198134772936	0.342552558989034	ENSMUSG00000020644;ENSMUSG00000024381
GO:0048660	regulation of smooth muscle cell proliferation	BP	4	169	0.147625105961914	0.345661229098875	ENSMUSG00000004558;ENSMUSG00000005583;ENSMUSG00000020644;ENSMUSG00000032366
GO:0007389	pattern specification process	BP	8	430	0.149523430398704	0.349868596638486	ENSMUSG00000005583;ENSMUSG00000007877;ENSMUSG00000022484;ENSMUSG00000028496;ENSMUSG00000028949;ENSMUSG00000035923;ENSMUSG00000043154;ENSMUSG00000051747
GO:0010660	regulation of muscle cell apoptotic process	BP	3	111	0.150177722719853	0.350667053282159	ENSMUSG00000022358;ENSMUSG00000031633;ENSMUSG00000036854
GO:0045927	positive regulation of growth	BP	6	297	0.150298234334029	0.350667053282159	ENSMUSG00000005583;ENSMUSG00000006457;ENSMUSG00000030189;ENSMUSG00000031633;ENSMUSG00000056201;ENSMUSG00000079110
GO:0042775	mitochondrial ATP synthesis coupled electron transport	BP	2	57	0.150373027487479	0.350667053282159	ENSMUSG00000030785;ENSMUSG00000031782
GO:0046579	positive regulation of Ras protein signal transduction	BP	2	57	0.150373027487479	0.350667053282159	ENSMUSG00000039376;ENSMUSG00000042895
GO:1903078	positive regulation of protein localization to plasma membrane	BP	2	57	0.150373027487479	0.350667053282159	ENSMUSG00000006373;ENSMUSG00000040287
GO:0010720	positive regulation of cell development	BP	11	639	0.150791687284646	0.351405763138341	ENSMUSG00000005583;ENSMUSG00000006457;ENSMUSG00000020644;ENSMUSG00000024381;ENSMUSG00000024803;ENSMUSG00000024924;ENSMUSG00000028949;ENSMUSG00000031633;ENSMUSG00000035923;ENSMUSG00000044086;ENSMUSG00000056201
GO:0061351	neural precursor cell proliferation	BP	4	171	0.152090725069094	0.353997033425472	ENSMUSG00000020644;ENSMUSG00000028949;ENSMUSG00000030852;ENSMUSG00000074227
GO:0048667	cell morphogenesis involved in neuron differentiation	BP	10	570	0.152138838950488	0.353997033425472	ENSMUSG00000005583;ENSMUSG00000020067;ENSMUSG00000020644;ENSMUSG00000021270;ENSMUSG00000024471;ENSMUSG00000024924;ENSMUSG00000028273;ENSMUSG00000028832;ENSMUSG00000039103;ENSMUSG00000056201
GO:0008637	apoptotic mitochondrial changes	BP	3	112	0.153027197701283	0.353997033425472	ENSMUSG00000000628;ENSMUSG00000030730;ENSMUSG00000031633
GO:0001654	eye development	BP	7	365	0.153063407901212	0.353997033425472	ENSMUSG00000018845;ENSMUSG00000024049;ENSMUSG00000028328;ENSMUSG00000028949;ENSMUSG00000031461;ENSMUSG00000032060;ENSMUSG00000043154
GO:0045600	positive regulation of fat cell differentiation	BP	2	58	0.154571541886892	0.353997033425472	ENSMUSG00000015568;ENSMUSG00000020644
GO:0061951	establishment of protein localization to plasma membrane	BP	2	58	0.154571541886892	0.353997033425472	ENSMUSG00000023043;ENSMUSG00000029392
GO:0099132	ATP hydrolysis coupled cation transmembrane transport	BP	2	58	0.154571541886892	0.353997033425472	ENSMUSG00000007097;ENSMUSG00000030730
GO:1904705	regulation of vascular smooth muscle cell proliferation	BP	2	58	0.154571541886892	0.353997033425472	ENSMUSG00000005583;ENSMUSG00000032366
GO:1990874	vascular smooth muscle cell proliferation	BP	2	58	0.154571541886892	0.353997033425472	ENSMUSG00000005583;ENSMUSG00000032366
GO:0032880	regulation of protein localization	BP	16	1003	0.155088606154464	0.353997033425472	ENSMUSG00000006373;ENSMUSG00000015568;ENSMUSG00000020386;ENSMUSG00000021270;ENSMUSG00000024049;ENSMUSG00000024803;ENSMUSG00000027499;ENSMUSG00000028518;ENSMUSG00000030470;ENSMUSG00000033065;ENSMUSG00000040287;ENSMUSG00000051747;ENSMUSG00000052374;ENSMUSG00000055980;ENSMUSG00000056201;ENSMUSG00000059895
GO:0002467	germinal center formation	BP	1	14	0.156111768002361	0.353997033425472	ENSMUSG00000005583
GO:0003161	cardiac conduction system development	BP	1	14	0.156111768002361	0.353997033425472	ENSMUSG00000020644
GO:0006901	vesicle coating	BP	1	14	0.156111768002361	0.353997033425472	ENSMUSG00000020386
GO:0009214	cyclic nucleotide catabolic process	BP	1	14	0.156111768002361	0.353997033425472	ENSMUSG00000021699
GO:0009312	oligosaccharide biosynthetic process	BP	1	14	0.156111768002361	0.353997033425472	ENSMUSG00000021456
GO:0010644	cell communication by electrical coupling	BP	1	14	0.156111768002361	0.353997033425472	ENSMUSG00000021699
GO:0010885	regulation of cholesterol storage	BP	1	14	0.156111768002361	0.353997033425472	ENSMUSG00000015568
GO:0018027	peptidyl-lysine dimethylation	BP	1	14	0.156111768002361	0.353997033425472	ENSMUSG00000026603
GO:0018119	peptidyl-cysteine S-nitrosylation	BP	1	14	0.156111768002361	0.353997033425472	ENSMUSG00000027488
GO:0031269	pseudopodium assembly	BP	1	14	0.156111768002361	0.353997033425472	ENSMUSG00000075307
GO:0031915	positive regulation of synaptic plasticity	BP	1	14	0.156111768002361	0.353997033425472	ENSMUSG00000056201
GO:0032769	negative regulation of monooxygenase activity	BP	1	14	0.156111768002361	0.353997033425472	ENSMUSG00000062694
GO:0038166	angiotensin-activated signaling pathway	BP	1	14	0.156111768002361	0.353997033425472	ENSMUSG00000052374
GO:0042308	negative regulation of protein import into nucleus	BP	1	14	0.156111768002361	0.353997033425472	ENSMUSG00000027499
GO:0043117	positive regulation of vascular permeability	BP	1	14	0.156111768002361	0.353997033425472	ENSMUSG00000059895
GO:0043201	response to leucine	BP	1	14	0.156111768002361	0.353997033425472	ENSMUSG00000028278
GO:0043455	regulation of secondary metabolic process	BP	1	14	0.156111768002361	0.353997033425472	ENSMUSG00000011752
GO:0043650	dicarboxylic acid biosynthetic process	BP	1	14	0.156111768002361	0.353997033425472	ENSMUSG00000027010
GO:0051451	myoblast migration	BP	1	14	0.156111768002361	0.353997033425472	ENSMUSG00000021702
GO:0060347	heart trabecula formation	BP	1	14	0.156111768002361	0.353997033425472	ENSMUSG00000062694
GO:0071257	cellular response to electrical stimulus	BP	1	14	0.156111768002361	0.353997033425472	ENSMUSG00000011148
GO:0071472	cellular response to salt stress	BP	1	14	0.156111768002361	0.353997033425472	ENSMUSG00000079110
GO:0071871	response to epinephrine	BP	1	14	0.156111768002361	0.353997033425472	ENSMUSG00000021699
GO:0086067	AV node cell to bundle of His cell communication	BP	1	14	0.156111768002361	0.353997033425472	ENSMUSG00000046480
GO:0086069	bundle of His cell to Purkinje myocyte communication	BP	1	14	0.156111768002361	0.353997033425472	ENSMUSG00000040118
GO:0098712	L-glutamate import across plasma membrane	BP	1	14	0.156111768002361	0.353997033425472	ENSMUSG00000030654
GO:1900451	positive regulation of glutamate receptor signaling pathway	BP	1	14	0.156111768002361	0.353997033425472	ENSMUSG00000056201
GO:1901841	regulation of high voltage-gated calcium channel activity	BP	1	14	0.156111768002361	0.353997033425472	ENSMUSG00000040118
GO:1904590	negative regulation of protein import	BP	1	14	0.156111768002361	0.353997033425472	ENSMUSG00000027499
GO:1904923	regulation of autophagy of mitochondrion in response to mitochondrial depolarization	BP	1	14	0.156111768002361	0.353997033425472	ENSMUSG00000000628
GO:2000341	regulation of chemokine (C-X-C motif) ligand 2 production	BP	1	14	0.156111768002361	0.353997033425472	ENSMUSG00000015568
GO:0048659	smooth muscle cell proliferation	BP	4	173	0.156607296668337	0.354887362818064	ENSMUSG00000004558;ENSMUSG00000005583;ENSMUSG00000020644;ENSMUSG00000032366
GO:0014070	response to organic cyclic compound	BP	16	1005	0.156878010112188	0.35526740438407	ENSMUSG00000005583;ENSMUSG00000007097;ENSMUSG00000021699;ENSMUSG00000022358;ENSMUSG00000024803;ENSMUSG00000028518;ENSMUSG00000028834;ENSMUSG00000030592;ENSMUSG00000031791;ENSMUSG00000031972;ENSMUSG00000032060;ENSMUSG00000032648;ENSMUSG00000033400;ENSMUSG00000037493;ENSMUSG00000056201;ENSMUSG00000063229
GO:0071363	cellular response to growth factor stimulus	BP	11	645	0.157481546899561	0.356373896337078	ENSMUSG00000005583;ENSMUSG00000024803;ENSMUSG00000031250;ENSMUSG00000038403;ENSMUSG00000042834;ENSMUSG00000044461;ENSMUSG00000051910;ENSMUSG00000056201;ENSMUSG00000059895;ENSMUSG00000062694;ENSMUSG00000074227
GO:0150063	visual system development	BP	7	368	0.157573265269366	0.356373896337078	ENSMUSG00000018845;ENSMUSG00000024049;ENSMUSG00000028328;ENSMUSG00000028949;ENSMUSG00000031461;ENSMUSG00000032060;ENSMUSG00000043154
GO:0048583	regulation of response to stimulus	BP	55	4006	0.157832056646506	0.356586467465444	ENSMUSG00000001508;ENSMUSG00000004558;ENSMUSG00000005583;ENSMUSG00000006457;ENSMUSG00000006542;ENSMUSG00000007122;ENSMUSG00000015568;ENSMUSG00000019787;ENSMUSG00000020216;ENSMUSG00000021270;ENSMUSG00000021699;ENSMUSG00000021702;ENSMUSG00000022358;ENSMUSG00000022519;ENSMUSG00000024803;ENSMUSG00000025172;ENSMUSG00000026418;ENSMUSG00000026603;ENSMUSG00000027313;ENSMUSG00000027470;ENSMUSG00000028116;…
GO:0009893	positive regulation of metabolic process	BP	49	3533	0.157874031841036	0.356586467465444	ENSMUSG00000000628;ENSMUSG00000005583;ENSMUSG00000006457;ENSMUSG00000016349;ENSMUSG00000019927;ENSMUSG00000020644;ENSMUSG00000021270;ENSMUSG00000021702;ENSMUSG00000022484;ENSMUSG00000023074;ENSMUSG00000023460;ENSMUSG00000024049;ENSMUSG00000024803;ENSMUSG00000024924;ENSMUSG00000027010;ENSMUSG00000027470;ENSMUSG00000027680;ENSMUSG00000027805;ENSMUSG00000028348;ENSMUSG00000028496;ENSMUSG00000028518;…
GO:0002062	chondrocyte differentiation	BP	3	114	0.15877703432166	0.357230690574875	ENSMUSG00000005583;ENSMUSG00000042485;ENSMUSG00000051910
GO:0044070	regulation of anion transport	BP	3	114	0.15877703432166	0.357230690574875	ENSMUSG00000028773;ENSMUSG00000030654;ENSMUSG00000036570
GO:0060996	dendritic spine development	BP	3	114	0.15877703432166	0.357230690574875	ENSMUSG00000005583;ENSMUSG00000028273;ENSMUSG00000056201
GO:0015800	acidic amino acid transport	BP	2	59	0.15879250964757	0.357230690574875	ENSMUSG00000027010;ENSMUSG00000030654
GO:0048488	synaptic vesicle endocytosis	BP	2	59	0.15879250964757	0.357230690574875	ENSMUSG00000018566;ENSMUSG00000024381
GO:0140238	presynaptic endocytosis	BP	2	59	0.15879250964757	0.357230690574875	ENSMUSG00000018566;ENSMUSG00000024381
GO:0050773	regulation of dendrite development	BP	4	174	0.158884279310484	0.357230690574875	ENSMUSG00000005583;ENSMUSG00000024924;ENSMUSG00000028273;ENSMUSG00000056201
GO:0050794	regulation of cellular process	BP	148	11589	0.159646079543344	0.358709660159605	ENSMUSG00000000628;ENSMUSG00000001604;ENSMUSG00000004558;ENSMUSG00000004939;ENSMUSG00000005583;ENSMUSG00000005628;ENSMUSG00000006373;ENSMUSG00000006457;ENSMUSG00000006542;ENSMUSG00000007097;ENSMUSG00000007122;ENSMUSG00000008658;ENSMUSG00000011752;ENSMUSG00000013076;ENSMUSG00000013936;ENSMUSG00000015568;ENSMUSG00000016349;ENSMUSG00000018566;ENSMUSG00000019577;ENSMUSG00000019787;ENSMUSG00000019927;…
GO:1903827	regulation of cellular protein localization	BP	9	508	0.161689598312201	0.363064729543477	ENSMUSG00000006373;ENSMUSG00000020386;ENSMUSG00000021270;ENSMUSG00000027499;ENSMUSG00000028518;ENSMUSG00000030470;ENSMUSG00000040287;ENSMUSG00000052374;ENSMUSG00000056201
GO:0045912	negative regulation of carbohydrate metabolic process	BP	2	60	0.163034786963017	0.364561908917565	ENSMUSG00000006457;ENSMUSG00000027010
GO:0099601	regulation of neurotransmitter receptor activity	BP	2	60	0.163034786963017	0.364561908917565	ENSMUSG00000005583;ENSMUSG00000056201
GO:0048880	sensory system development	BP	7	372	0.163680355981784	0.364561908917565	ENSMUSG00000018845;ENSMUSG00000024049;ENSMUSG00000028328;ENSMUSG00000028949;ENSMUSG00000031461;ENSMUSG00000032060;ENSMUSG00000043154
GO:0044248	cellular catabolic process	BP	29	1991	0.16437447152691	0.364561908917565	ENSMUSG00000000628;ENSMUSG00000006457;ENSMUSG00000006542;ENSMUSG00000011752;ENSMUSG00000015568;ENSMUSG00000019927;ENSMUSG00000020475;ENSMUSG00000020593;ENSMUSG00000021270;ENSMUSG00000021699;ENSMUSG00000022270;ENSMUSG00000023460;ENSMUSG00000027010;ENSMUSG00000027313;ENSMUSG00000027333;ENSMUSG00000027680;ENSMUSG00000028518;ENSMUSG00000030695;ENSMUSG00000032648;ENSMUSG00000033065;ENSMUSG00000033400;…
GO:0010657	muscle cell apoptotic process	BP	3	116	0.164592302495229	0.364561908917565	ENSMUSG00000022358;ENSMUSG00000031633;ENSMUSG00000036854
GO:0030218	erythrocyte differentiation	BP	3	116	0.164592302495229	0.364561908917565	ENSMUSG00000018893;ENSMUSG00000020644;ENSMUSG00000051910
GO:0019538	protein metabolic process	BP	76	5699	0.165493690849063	0.364561908917565	ENSMUSG00000002500;ENSMUSG00000004558;ENSMUSG00000005583;ENSMUSG00000006542;ENSMUSG00000016349;ENSMUSG00000019577;ENSMUSG00000019927;ENSMUSG00000020326;ENSMUSG00000021200;ENSMUSG00000021270;ENSMUSG00000021699;ENSMUSG00000021702;ENSMUSG00000021768;ENSMUSG00000021898;ENSMUSG00000022358;ENSMUSG00000022610;ENSMUSG00000022698;ENSMUSG00000023460;ENSMUSG00000024381;ENSMUSG00000024924;ENSMUSG00000025129;…
GO:0050808	synapse organization	BP	8	442	0.166132757462544	0.364561908917565	ENSMUSG00000004558;ENSMUSG00000005583;ENSMUSG00000006373;ENSMUSG00000027488;ENSMUSG00000027805;ENSMUSG00000028273;ENSMUSG00000035357;ENSMUSG00000056201
GO:0006744	ubiquinone biosynthetic process	BP	1	15	0.166284841433864	0.364561908917565	ENSMUSG00000031782
GO:0010832	negative regulation of myotube differentiation	BP	1	15	0.166284841433864	0.364561908917565	ENSMUSG00000025172
GO:0010882	regulation of cardiac muscle contraction by calcium ion signaling	BP	1	15	0.166284841433864	0.364561908917565	ENSMUSG00000031791
GO:0016540	protein autoprocessing	BP	1	15	0.166284841433864	0.364561908917565	ENSMUSG00000038403
GO:0016553	base conversion or substitution editing	BP	1	15	0.166284841433864	0.364561908917565	ENSMUSG00000040694
GO:0017014	protein nitrosylation	BP	1	15	0.166284841433864	0.364561908917565	ENSMUSG00000027488
GO:0021781	glial cell fate commitment	BP	1	15	0.166284841433864	0.364561908917565	ENSMUSG00000051910
GO:0031268	pseudopodium organization	BP	1	15	0.166284841433864	0.364561908917565	ENSMUSG00000075307
GO:0042402	cellular biogenic amine catabolic process	BP	1	15	0.166284841433864	0.364561908917565	ENSMUSG00000027333
GO:0043173	nucleotide salvage	BP	1	15	0.166284841433864	0.364561908917565	ENSMUSG00000070385
GO:0044065	regulation of respiratory system process	BP	1	15	0.166284841433864	0.364561908917565	ENSMUSG00000007097
GO:0045725	positive regulation of glycogen biosynthetic process	BP	1	15	0.166284841433864	0.364561908917565	ENSMUSG00000055980
GO:0046689	response to mercury ion	BP	1	15	0.166284841433864	0.364561908917565	ENSMUSG00000020475
GO:0048715	negative regulation of oligodendrocyte differentiation	BP	1	15	0.166284841433864	0.364561908917565	ENSMUSG00000020644
GO:0051131	chaperone-mediated protein complex assembly	BP	1	15	0.166284841433864	0.364561908917565	ENSMUSG00000021270
GO:0051280	negative regulation of release of sequestered calcium ion into cytosol	BP	1	15	0.166284841433864	0.364561908917565	ENSMUSG00000019787
GO:0051938	L-glutamate import	BP	1	15	0.166284841433864	0.364561908917565	ENSMUSG00000030654
GO:0055089	fatty acid homeostasis	BP	1	15	0.166284841433864	0.364561908917565	ENSMUSG00000028518
GO:0061052	negative regulation of cell growth involved in cardiac muscle cell development	BP	1	15	0.166284841433864	0.364561908917565	ENSMUSG00000062694
GO:0071474	cellular hyperosmotic response	BP	1	15	0.166284841433864	0.364561908917565	ENSMUSG00000030189
GO:0090136	epithelial cell-cell adhesion	BP	1	15	0.166284841433864	0.364561908917565	ENSMUSG00000021702
GO:0090197	positive regulation of chemokine secretion	BP	1	15	0.166284841433864	0.364561908917565	ENSMUSG00000015568
GO:1901663	quinone biosynthetic process	BP	1	15	0.166284841433864	0.364561908917565	ENSMUSG00000031782
GO:1902306	negative regulation of sodium ion transmembrane transport	BP	1	15	0.166284841433864	0.364561908917565	ENSMUSG00000007097
GO:1902992	negative regulation of amyloid precursor protein catabolic process	BP	1	15	0.166284841433864	0.364561908917565	ENSMUSG00000024381
GO:1903019	negative regulation of glycoprotein metabolic process	BP	1	15	0.166284841433864	0.364561908917565	ENSMUSG00000031239
GO:1903358	regulation of Golgi organization	BP	1	15	0.166284841433864	0.364561908917565	ENSMUSG00000038170
GO:1990000	amyloid fibril formation	BP	1	15	0.166284841433864	0.364561908917565	ENSMUSG00000032060
GO:2000811	negative regulation of anoikis	BP	1	15	0.166284841433864	0.364561908917565	ENSMUSG00000019577
GO:0060255	regulation of macromolecule metabolic process	BP	79	5943	0.166515525063985	0.364561908917565	ENSMUSG00000001604;ENSMUSG00000004558;ENSMUSG00000005583;ENSMUSG00000006542;ENSMUSG00000008658;ENSMUSG00000011752;ENSMUSG00000019927;ENSMUSG00000020326;ENSMUSG00000020593;ENSMUSG00000020644;ENSMUSG00000021270;ENSMUSG00000021699;ENSMUSG00000021702;ENSMUSG00000022484;ENSMUSG00000022610;ENSMUSG00000023074;ENSMUSG00000024049;ENSMUSG00000024381;ENSMUSG00000024803;ENSMUSG00000024924;ENSMUSG00000025129;…
GO:0010563	negative regulation of phosphorus metabolic process	BP	10	582	0.166584392129337	0.364561908917565	ENSMUSG00000004558;ENSMUSG00000006457;ENSMUSG00000021699;ENSMUSG00000025129;ENSMUSG00000027010;ENSMUSG00000027077;ENSMUSG00000027499;ENSMUSG00000040653;ENSMUSG00000062694;ENSMUSG00000068697
GO:0045936	negative regulation of phosphate metabolic process	BP	10	582	0.166584392129337	0.364561908917565	ENSMUSG00000004558;ENSMUSG00000006457;ENSMUSG00000021699;ENSMUSG00000025129;ENSMUSG00000027010;ENSMUSG00000027077;ENSMUSG00000027499;ENSMUSG00000040653;ENSMUSG00000062694;ENSMUSG00000068697
GO:0006839	mitochondrial transport	BP	4	178	0.168112986398714	0.367673868160535	ENSMUSG00000000628;ENSMUSG00000021270;ENSMUSG00000027010;ENSMUSG00000031633
GO:0001885	endothelial cell development	BP	2	62	0.171578815120687	0.374304448672516	ENSMUSG00000021699;ENSMUSG00000031250
GO:0042773	ATP synthesis coupled electron transport	BP	2	62	0.171578815120687	0.374304448672516	ENSMUSG00000030785;ENSMUSG00000031782
GO:0055025	positive regulation of cardiac muscle tissue development	BP	2	62	0.171578815120687	0.374304448672516	ENSMUSG00000005583;ENSMUSG00000031633
GO:0055081	anion homeostasis	BP	2	62	0.171578815120687	0.374304448672516	ENSMUSG00000028518;ENSMUSG00000028773
GO:0010506	regulation of autophagy	BP	5	244	0.172584786221662	0.376261016231677	ENSMUSG00000000628;ENSMUSG00000023460;ENSMUSG00000028518;ENSMUSG00000041548;ENSMUSG00000056900
GO:0051262	protein tetramerization	BP	4	180	0.172797463839858	0.376486704222153	ENSMUSG00000030592;ENSMUSG00000030695;ENSMUSG00000033065;ENSMUSG00000052374
GO:0051129	negative regulation of cellular component organization	BP	12	732	0.174901212645571	0.377050221816856	ENSMUSG00000005628;ENSMUSG00000006373;ENSMUSG00000027805;ENSMUSG00000028328;ENSMUSG00000028832;ENSMUSG00000029683;ENSMUSG00000032060;ENSMUSG00000032366;ENSMUSG00000044086;ENSMUSG00000056201;ENSMUSG00000062077;ENSMUSG00000062694
GO:0000768	syncytium formation by plasma membrane fusion	BP	2	63	0.175878397212255	0.377050221816856	ENSMUSG00000035923;ENSMUSG00000062694
GO:0030330	DNA damage response, signal transduction by p53 class mediator	BP	2	63	0.175878397212255	0.377050221816856	ENSMUSG00000024803;ENSMUSG00000026603
GO:0033209	tumor necrosis factor-mediated signaling pathway	BP	2	63	0.175878397212255	0.377050221816856	ENSMUSG00000023043;ENSMUSG00000049382
GO:0046128	purine ribonucleoside metabolic process	BP	2	63	0.175878397212255	0.377050221816856	ENSMUSG00000026817;ENSMUSG00000075232
GO:0140253	cell-cell fusion	BP	2	63	0.175878397212255	0.377050221816856	ENSMUSG00000035923;ENSMUSG00000062694
GO:1904377	positive regulation of protein localization to cell periphery	BP	2	63	0.175878397212255	0.377050221816856	ENSMUSG00000006373;ENSMUSG00000040287
GO:2000378	negative regulation of reactive oxygen species metabolic process	BP	2	63	0.175878397212255	0.377050221816856	ENSMUSG00000000628;ENSMUSG00000032060
GO:0043010	camera-type eye development	BP	6	312	0.175919715031647	0.377050221816856	ENSMUSG00000018845;ENSMUSG00000024049;ENSMUSG00000028328;ENSMUSG00000028949;ENSMUSG00000031461;ENSMUSG00000032060
GO:0006337	nucleosome disassembly	BP	1	16	0.176335751751403	0.377050221816856	ENSMUSG00000028949
GO:0006743	ubiquinone metabolic process	BP	1	16	0.176335751751403	0.377050221816856	ENSMUSG00000031782
GO:0007379	segment specification	BP	1	16	0.176335751751403	0.377050221816856	ENSMUSG00000028496
GO:0010878	cholesterol storage	BP	1	16	0.176335751751403	0.377050221816856	ENSMUSG00000015568
GO:0019682	glyceraldehyde-3-phosphate metabolic process	BP	1	16	0.176335751751403	0.377050221816856	ENSMUSG00000011752
GO:0031643	positive regulation of myelination	BP	1	16	0.176335751751403	0.377050221816856	ENSMUSG00000027010
GO:0034389	lipid droplet organization	BP	1	16	0.176335751751403	0.377050221816856	ENSMUSG00000022215
GO:0035988	chondrocyte proliferation	BP	1	16	0.176335751751403	0.377050221816856	ENSMUSG00000042485
GO:0045472	response to ether	BP	1	16	0.176335751751403	0.377050221816856	ENSMUSG00000056201
GO:0045793	positive regulation of cell size	BP	1	16	0.176335751751403	0.377050221816856	ENSMUSG00000021270
GO:0045821	positive regulation of glycolytic process	BP	1	16	0.176335751751403	0.377050221816856	ENSMUSG00000028518
GO:0060628	regulation of ER to Golgi vesicle-mediated transport	BP	1	16	0.176335751751403	0.377050221816856	ENSMUSG00000020386
GO:0061158	3'-UTR-mediated mRNA destabilization	BP	1	16	0.176335751751403	0.377050221816856	ENSMUSG00000038132
GO:0070875	positive regulation of glycogen metabolic process	BP	1	16	0.176335751751403	0.377050221816856	ENSMUSG00000055980
GO:0070935	3'-UTR-mediated mRNA stabilization	BP	1	16	0.176335751751403	0.377050221816856	ENSMUSG00000038132
GO:0071071	regulation of phospholipid biosynthetic process	BP	1	16	0.176335751751403	0.377050221816856	ENSMUSG00000028773
GO:0071285	cellular response to lithium ion	BP	1	16	0.176335751751403	0.377050221816856	ENSMUSG00000020644
GO:0071380	cellular response to prostaglandin E stimulus	BP	1	16	0.176335751751403	0.377050221816856	ENSMUSG00000028518
GO:0072567	chemokine (C-X-C motif) ligand 2 production	BP	1	16	0.176335751751403	0.377050221816856	ENSMUSG00000015568
GO:0090151	establishment of protein localization to mitochondrial membrane	BP	1	16	0.176335751751403	0.377050221816856	ENSMUSG00000021270
GO:1904469	positive regulation of tumor necrosis factor secretion	BP	1	16	0.176335751751403	0.377050221816856	ENSMUSG00000015568
GO:0051650	establishment of vesicle localization	BP	5	246	0.176587217857853	0.377353974220406	ENSMUSG00000018566;ENSMUSG00000020386;ENSMUSG00000027470;ENSMUSG00000027805;ENSMUSG00000039395
GO:0006639	acylglycerol metabolic process	BP	3	121	0.179397817666187	0.38312264590135	ENSMUSG00000015568;ENSMUSG00000020593;ENSMUSG00000062694
GO:0051057	positive regulation of small GTPase mediated signal transduction	BP	2	64	0.180194950554563	0.384046436372416	ENSMUSG00000039376;ENSMUSG00000042895
GO:0070059	intrinsic apoptotic signaling pathway in response to endoplasmic reticulum stress	BP	2	64	0.180194950554563	0.384046436372416	ENSMUSG00000027313;ENSMUSG00000030730
GO:0090559	regulation of membrane permeability	BP	2	64	0.180194950554563	0.384046436372416	ENSMUSG00000000628;ENSMUSG00000031633
GO:0050793	regulation of developmental process	BP	38	2712	0.180275784426484	0.384046436372416	ENSMUSG00000000628;ENSMUSG00000004939;ENSMUSG00000005583;ENSMUSG00000006457;ENSMUSG00000008658;ENSMUSG00000015568;ENSMUSG00000020644;ENSMUSG00000021270;ENSMUSG00000021493;ENSMUSG00000021702;ENSMUSG00000024381;ENSMUSG00000024803;ENSMUSG00000024924;ENSMUSG00000025172;ENSMUSG00000027010;ENSMUSG00000028273;ENSMUSG00000028496;ENSMUSG00000028949;ENSMUSG00000030189;ENSMUSG00000030470;ENSMUSG00000030695;…
GO:0048640	negative regulation of developmental growth	BP	3	122	0.182401890497472	0.388335876744309	ENSMUSG00000056201;ENSMUSG00000062694;ENSMUSG00000068697
GO:0051271	negative regulation of cellular component movement	BP	6	316	0.18303854902373	0.389450928798793	ENSMUSG00000005583;ENSMUSG00000024381;ENSMUSG00000027805;ENSMUSG00000032366;ENSMUSG00000056201;ENSMUSG00000074227
GO:0006914	autophagy	BP	7	385	0.1842397559112	0.389824816110284	ENSMUSG00000000628;ENSMUSG00000022270;ENSMUSG00000023460;ENSMUSG00000028518;ENSMUSG00000041548;ENSMUSG00000050315;ENSMUSG00000056900
GO:0061919	process utilizing autophagic mechanism	BP	7	385	0.1842397559112	0.389824816110284	ENSMUSG00000000628;ENSMUSG00000022270;ENSMUSG00000023460;ENSMUSG00000028518;ENSMUSG00000041548;ENSMUSG00000050315;ENSMUSG00000056900
GO:0048645	animal organ formation	BP	2	65	0.184527447795117	0.389824816110284	ENSMUSG00000005583;ENSMUSG00000028949
GO:0060997	dendritic spine morphogenesis	BP	2	65	0.184527447795117	0.389824816110284	ENSMUSG00000028273;ENSMUSG00000056201
GO:0071156	regulation of cell cycle arrest	BP	2	65	0.184527447795117	0.389824816110284	ENSMUSG00000020644;ENSMUSG00000024381
GO:0042594	response to starvation	BP	4	185	0.184702348032707	0.389824816110284	ENSMUSG00000011148;ENSMUSG00000019577;ENSMUSG00000028278;ENSMUSG00000028518
GO:0006638	neutral lipid metabolic process	BP	3	123	0.185419459001777	0.389824816110284	ENSMUSG00000015568;ENSMUSG00000020593;ENSMUSG00000062694
GO:0006103	2-oxoglutarate metabolic process	BP	1	17	0.186265960263771	0.389824816110284	ENSMUSG00000032279
GO:0006883	cellular sodium ion homeostasis	BP	1	17	0.186265960263771	0.389824816110284	ENSMUSG00000007097
GO:0009084	glutamine family amino acid biosynthetic process	BP	1	17	0.186265960263771	0.389824816110284	ENSMUSG00000027010
GO:0009310	amine catabolic process	BP	1	17	0.186265960263771	0.389824816110284	ENSMUSG00000027333
GO:0009415	response to water	BP	1	17	0.186265960263771	0.389824816110284	ENSMUSG00000049382
GO:0032402	melanosome transport	BP	1	17	0.186265960263771	0.389824816110284	ENSMUSG00000039395
GO:0032460	negative regulation of protein oligomerization	BP	1	17	0.186265960263771	0.389824816110284	ENSMUSG00000032060
GO:0034063	stress granule assembly	BP	1	17	0.186265960263771	0.389824816110284	ENSMUSG00000028518
GO:0040037	negative regulation of fibroblast growth factor receptor signaling pathway	BP	1	17	0.186265960263771	0.389824816110284	ENSMUSG00000044461
GO:0042454	ribonucleoside catabolic process	BP	1	17	0.186265960263771	0.389824816110284	ENSMUSG00000040694
GO:0046184	aldehyde biosynthetic process	BP	1	17	0.186265960263771	0.389824816110284	ENSMUSG00000030695
GO:0051152	positive regulation of smooth muscle cell differentiation	BP	1	17	0.186265960263771	0.389824816110284	ENSMUSG00000028949
GO:0051284	positive regulation of sequestering of calcium ion	BP	1	17	0.186265960263771	0.389824816110284	ENSMUSG00000019787
GO:0051503	adenine nucleotide transport	BP	1	17	0.186265960263771	0.389824816110284	ENSMUSG00000031633
GO:0061051	positive regulation of cell growth involved in cardiac muscle cell development	BP	1	17	0.186265960263771	0.389824816110284	ENSMUSG00000031633
GO:0070886	positive regulation of calcineurin-NFAT signaling cascade	BP	1	17	0.186265960263771	0.389824816110284	ENSMUSG00000057604
GO:0090196	regulation of chemokine secretion	BP	1	17	0.186265960263771	0.389824816110284	ENSMUSG00000015568
GO:0106058	positive regulation of calcineurin-mediated signaling	BP	1	17	0.186265960263771	0.389824816110284	ENSMUSG00000057604
GO:2000479	regulation of cAMP-dependent protein kinase activity	BP	1	17	0.186265960263771	0.389824816110284	ENSMUSG00000027499
GO:2001170	negative regulation of ATP biosynthetic process	BP	1	17	0.186265960263771	0.389824816110284	ENSMUSG00000006457
GO:0120032	regulation of plasma membrane bounded cell projection assembly	BP	4	186	0.187115167449043	0.39136459219633	ENSMUSG00000021270;ENSMUSG00000027805;ENSMUSG00000056201;ENSMUSG00000075307
GO:0046907	intracellular transport	BP	22	1489	0.187726645929147	0.392293978434147	ENSMUSG00000018566;ENSMUSG00000020386;ENSMUSG00000021270;ENSMUSG00000023460;ENSMUSG00000024381;ENSMUSG00000027470;ENSMUSG00000027499;ENSMUSG00000027805;ENSMUSG00000028773;ENSMUSG00000029392;ENSMUSG00000030401;ENSMUSG00000030654;ENSMUSG00000030852;ENSMUSG00000032060;ENSMUSG00000038239;ENSMUSG00000039395;ENSMUSG00000042895;ENSMUSG00000052374;ENSMUSG00000052852;ENSMUSG00000056201;ENSMUSG00000067279;…
GO:0006139	nucleobase-containing compound metabolic process	BP	71	5346	0.187786998664766	0.392293978434147	ENSMUSG00000000253;ENSMUSG00000000628;ENSMUSG00000001604;ENSMUSG00000001891;ENSMUSG00000004939;ENSMUSG00000005583;ENSMUSG00000006457;ENSMUSG00000006542;ENSMUSG00000007097;ENSMUSG00000008658;ENSMUSG00000011148;ENSMUSG00000011752;ENSMUSG00000019577;ENSMUSG00000020475;ENSMUSG00000020593;ENSMUSG00000020644;ENSMUSG00000021270;ENSMUSG00000021699;ENSMUSG00000022484;ENSMUSG00000023074;ENSMUSG00000024803;…
GO:1901990	regulation of mitotic cell cycle phase transition	BP	5	252	0.188802254043672	0.39337528613863	ENSMUSG00000020326;ENSMUSG00000020644;ENSMUSG00000023092;ENSMUSG00000027499;ENSMUSG00000028949
GO:0000281	mitotic cytokinesis	BP	2	66	0.188874883689641	0.39337528613863	ENSMUSG00000028832;ENSMUSG00000056201
GO:0010656	negative regulation of muscle cell apoptotic process	BP	2	66	0.188874883689641	0.39337528613863	ENSMUSG00000031633;ENSMUSG00000036854
GO:0061035	regulation of cartilage development	BP	2	66	0.188874883689641	0.39337528613863	ENSMUSG00000042485;ENSMUSG00000051910
GO:1904888	cranial skeletal system development	BP	2	66	0.188874883689641	0.39337528613863	ENSMUSG00000005583;ENSMUSG00000027868
GO:0070848	response to growth factor	BP	11	672	0.189381771569943	0.394192957238825	ENSMUSG00000005583;ENSMUSG00000024803;ENSMUSG00000031250;ENSMUSG00000038403;ENSMUSG00000042834;ENSMUSG00000044461;ENSMUSG00000051910;ENSMUSG00000056201;ENSMUSG00000059895;ENSMUSG00000062694;ENSMUSG00000074227
GO:0015849	organic acid transport	BP	6	320	0.190270327959054	0.395803595374413	ENSMUSG00000022464;ENSMUSG00000025161;ENSMUSG00000027010;ENSMUSG00000028773;ENSMUSG00000030654;ENSMUSG00000036570
GO:0098656	anion transmembrane transport	BP	5	253	0.190867348359527	0.396806199211578	ENSMUSG00000022464;ENSMUSG00000025161;ENSMUSG00000027010;ENSMUSG00000030654;ENSMUSG00000036570
GO:0003018	vascular process in circulatory system	BP	4	188	0.191971280870369	0.398620678941543	ENSMUSG00000007097;ENSMUSG00000027077;ENSMUSG00000027488;ENSMUSG00000059895
GO:0060491	regulation of cell projection assembly	BP	4	188	0.191971280870369	0.398620678941543	ENSMUSG00000021270;ENSMUSG00000027805;ENSMUSG00000056201;ENSMUSG00000075307
GO:2000026	regulation of multicellular organismal development	BP	30	2109	0.192597556852279	0.399680489520764	ENSMUSG00000000628;ENSMUSG00000005583;ENSMUSG00000006457;ENSMUSG00000008658;ENSMUSG00000020644;ENSMUSG00000021270;ENSMUSG00000021702;ENSMUSG00000024381;ENSMUSG00000024803;ENSMUSG00000024924;ENSMUSG00000027010;ENSMUSG00000028273;ENSMUSG00000028496;ENSMUSG00000028949;ENSMUSG00000030189;ENSMUSG00000031250;ENSMUSG00000031633;ENSMUSG00000035923;ENSMUSG00000036854;ENSMUSG00000038132;ENSMUSG00000042485;…
GO:0000381	regulation of alternative mRNA splicing, via spliceosome	BP	2	67	0.193236274722044	0.400043164175468	ENSMUSG00000008658;ENSMUSG00000038132
GO:0006081	cellular aldehyde metabolic process	BP	2	67	0.193236274722044	0.400043164175468	ENSMUSG00000011752;ENSMUSG00000030695
GO:0016239	positive regulation of macroautophagy	BP	2	67	0.193236274722044	0.400043164175468	ENSMUSG00000023460;ENSMUSG00000041548
GO:0030032	lamellipodium assembly	BP	2	67	0.193236274722044	0.400043164175468	ENSMUSG00000021270;ENSMUSG00000056201
GO:0060249	anatomical structure homeostasis	BP	7	391	0.194076714436113	0.400159328747086	ENSMUSG00000019577;ENSMUSG00000021270;ENSMUSG00000030695;ENSMUSG00000033065;ENSMUSG00000037493;ENSMUSG00000062694;ENSMUSG00000062929
GO:0034101	erythrocyte homeostasis	BP	3	126	0.194549628810374	0.400159328747086	ENSMUSG00000018893;ENSMUSG00000020644;ENSMUSG00000051910
GO:0002313	mature B cell differentiation involved in immune response	BP	1	18	0.196076910867665	0.400159328747086	ENSMUSG00000031239
GO:0006474	N-terminal protein amino acid acetylation	BP	1	18	0.196076910867665	0.400159328747086	ENSMUSG00000022698
GO:0009309	amine biosynthetic process	BP	1	18	0.196076910867665	0.400159328747086	ENSMUSG00000075232
GO:0010523	negative regulation of calcium ion transport into cytosol	BP	1	18	0.196076910867665	0.400159328747086	ENSMUSG00000019787
GO:0015865	purine nucleotide transport	BP	1	18	0.196076910867665	0.400159328747086	ENSMUSG00000031633
GO:0015868	purine ribonucleotide transport	BP	1	18	0.196076910867665	0.400159328747086	ENSMUSG00000031633
GO:0030220	platelet formation	BP	1	18	0.196076910867665	0.400159328747086	ENSMUSG00000005583
GO:0031498	chromatin disassembly	BP	1	18	0.196076910867665	0.400159328747086	ENSMUSG00000028949
GO:0032401	establishment of melanosome localization	BP	1	18	0.196076910867665	0.400159328747086	ENSMUSG00000039395
GO:0032674	regulation of interleukin-5 production	BP	1	18	0.196076910867665	0.400159328747086	ENSMUSG00000021699
GO:0032986	protein-DNA complex disassembly	BP	1	18	0.196076910867665	0.400159328747086	ENSMUSG00000028949
GO:0042401	cellular biogenic amine biosynthetic process	BP	1	18	0.196076910867665	0.400159328747086	ENSMUSG00000075232
GO:0046321	positive regulation of fatty acid oxidation	BP	1	18	0.196076910867665	0.400159328747086	ENSMUSG00000055980
GO:0048266	behavioral response to pain	BP	1	18	0.196076910867665	0.400159328747086	ENSMUSG00000021702
GO:0048569	post-embryonic animal organ development	BP	1	18	0.196076910867665	0.400159328747086	ENSMUSG00000063229
GO:0051904	pigment granule transport	BP	1	18	0.196076910867665	0.400159328747086	ENSMUSG00000039395
GO:0060644	mammary gland epithelial cell differentiation	BP	1	18	0.196076910867665	0.400159328747086	ENSMUSG00000020644
GO:0097062	dendritic spine maintenance	BP	1	18	0.196076910867665	0.400159328747086	ENSMUSG00000056201
GO:0098911	regulation of ventricular cardiac muscle cell action potential	BP	1	18	0.196076910867665	0.400159328747086	ENSMUSG00000024381
GO:1900746	regulation of vascular endothelial growth factor signaling pathway	BP	1	18	0.196076910867665	0.400159328747086	ENSMUSG00000059895
GO:1903599	positive regulation of autophagy of mitochondrion	BP	1	18	0.196076910867665	0.400159328747086	ENSMUSG00000000628
GO:1904424	regulation of GTP binding	BP	1	18	0.196076910867665	0.400159328747086	ENSMUSG00000028832
GO:0042221	response to chemical	BP	72	5445	0.196675989775261	0.40114458233878	ENSMUSG00000000628;ENSMUSG00000005583;ENSMUSG00000007097;ENSMUSG00000007122;ENSMUSG00000011148;ENSMUSG00000015568;ENSMUSG00000016349;ENSMUSG00000018566;ENSMUSG00000018893;ENSMUSG00000019577;ENSMUSG00000020067;ENSMUSG00000020475;ENSMUSG00000020593;ENSMUSG00000020644;ENSMUSG00000021270;ENSMUSG00000021699;ENSMUSG00000021702;ENSMUSG00000022358;ENSMUSG00000022610;ENSMUSG00000023043;ENSMUSG00000023460;…
GO:0015807	L-amino acid transport	BP	2	68	0.197610658730268	0.402812743475588	ENSMUSG00000027010;ENSMUSG00000030654
GO:0001936	regulation of endothelial cell proliferation	BP	3	128	0.200697481543939	0.408863327728911	ENSMUSG00000005583;ENSMUSG00000021702;ENSMUSG00000031250
GO:0045165	cell fate commitment	BP	5	258	0.201312161891723	0.40987346302512	ENSMUSG00000005583;ENSMUSG00000013936;ENSMUSG00000020644;ENSMUSG00000022484;ENSMUSG00000051910
GO:0097006	regulation of plasma lipoprotein particle levels	BP	2	69	0.201997094537945	0.41102535637839	ENSMUSG00000015568;ENSMUSG00000024924
GO:0051051	negative regulation of transport	BP	9	539	0.204213140894136	0.413337702007698	ENSMUSG00000007097;ENSMUSG00000019787;ENSMUSG00000024381;ENSMUSG00000027499;ENSMUSG00000032060;ENSMUSG00000038239;ENSMUSG00000052374;ENSMUSG00000055980;ENSMUSG00000062694
GO:0003215	cardiac right ventricle morphogenesis	BP	1	19	0.20577003025434	0.413337702007698	ENSMUSG00000028949
GO:0006120	mitochondrial electron transport, NADH to ubiquinone	BP	1	19	0.20577003025434	0.413337702007698	ENSMUSG00000031782
GO:0006851	mitochondrial calcium ion transmembrane transport	BP	1	19	0.20577003025434	0.413337702007698	ENSMUSG00000027010
GO:0010766	negative regulation of sodium ion transport	BP	1	19	0.20577003025434	0.413337702007698	ENSMUSG00000007097
GO:0015669	gas transport	BP	1	19	0.20577003025434	0.413337702007698	ENSMUSG00000018893
GO:0030809	negative regulation of nucleotide biosynthetic process	BP	1	19	0.20577003025434	0.413337702007698	ENSMUSG00000006457
GO:0031998	regulation of fatty acid beta-oxidation	BP	1	19	0.20577003025434	0.413337702007698	ENSMUSG00000055980
GO:0032634	interleukin-5 production	BP	1	19	0.20577003025434	0.413337702007698	ENSMUSG00000021699
GO:0036344	platelet morphogenesis	BP	1	19	0.20577003025434	0.413337702007698	ENSMUSG00000005583
GO:0045649	regulation of macrophage differentiation	BP	1	19	0.20577003025434	0.413337702007698	ENSMUSG00000020644
GO:0051905	establishment of pigment granule localization	BP	1	19	0.20577003025434	0.413337702007698	ENSMUSG00000039395
GO:0055012	ventricular cardiac muscle cell differentiation	BP	1	19	0.20577003025434	0.413337702007698	ENSMUSG00000005583
GO:0061436	establishment of skin barrier	BP	1	19	0.20577003025434	0.413337702007698	ENSMUSG00000028832
GO:0071404	cellular response to low-density lipoprotein particle stimulus	BP	1	19	0.20577003025434	0.413337702007698	ENSMUSG00000015568
GO:0071498	cellular response to fluid shear stress	BP	1	19	0.20577003025434	0.413337702007698	ENSMUSG00000005583
GO:0071711	basement membrane organization	BP	1	19	0.20577003025434	0.413337702007698	ENSMUSG00000074227
GO:0090195	chemokine secretion	BP	1	19	0.20577003025434	0.413337702007698	ENSMUSG00000015568
GO:1900372	negative regulation of purine nucleotide biosynthetic process	BP	1	19	0.20577003025434	0.413337702007698	ENSMUSG00000006457
GO:1902547	regulation of cellular response to vascular endothelial growth factor stimulus	BP	1	19	0.20577003025434	0.413337702007698	ENSMUSG00000059895
GO:1903242	regulation of cardiac muscle hypertrophy in response to stress	BP	1	19	0.20577003025434	0.413337702007698	ENSMUSG00000032355
GO:1905874	regulation of postsynaptic density organization	BP	1	19	0.20577003025434	0.413337702007698	ENSMUSG00000056201
GO:0036465	synaptic vesicle recycling	BP	2	70	0.206394661591769	0.414351098853325	ENSMUSG00000018566;ENSMUSG00000024381
GO:0106106	cold-induced thermogenesis	BP	3	130	0.206890977101751	0.414382682940731	ENSMUSG00000006457;ENSMUSG00000022484;ENSMUSG00000038205
GO:0120161	regulation of cold-induced thermogenesis	BP	3	130	0.206890977101751	0.414382682940731	ENSMUSG00000006457;ENSMUSG00000022484;ENSMUSG00000038205
GO:1901136	carbohydrate derivative catabolic process	BP	3	130	0.206890977101751	0.414382682940731	ENSMUSG00000021699;ENSMUSG00000040694;ENSMUSG00000046312
GO:1904375	regulation of protein localization to cell periphery	BP	3	130	0.206890977101751	0.414382682940731	ENSMUSG00000006373;ENSMUSG00000030470;ENSMUSG00000040287
GO:0051056	regulation of small GTPase mediated signal transduction	BP	5	261	0.207670852123644	0.415462162978219	ENSMUSG00000028348;ENSMUSG00000028832;ENSMUSG00000039376;ENSMUSG00000042895;ENSMUSG00000061462
GO:0060485	mesenchyme development	BP	5	261	0.207670852123644	0.415462162978219	ENSMUSG00000005583;ENSMUSG00000031972;ENSMUSG00000038132;ENSMUSG00000056201;ENSMUSG00000068614
GO:0043279	response to alkaloid	BP	3	131	0.210003989113596	0.41964296549988	ENSMUSG00000028518;ENSMUSG00000030592;ENSMUSG00000031791
GO:0045667	regulation of osteoblast differentiation	BP	3	131	0.210003989113596	0.41964296549988	ENSMUSG00000005583;ENSMUSG00000020644;ENSMUSG00000021493
GO:0051648	vesicle localization	BP	5	263	0.211946515937442	0.423279405598284	ENSMUSG00000018566;ENSMUSG00000020386;ENSMUSG00000027470;ENSMUSG00000027805;ENSMUSG00000039395
GO:0010951	negative regulation of endopeptidase activity	BP	5	264	0.214094998231035	0.424660300322817	ENSMUSG00000024381;ENSMUSG00000029281;ENSMUSG00000030654;ENSMUSG00000032060;ENSMUSG00000074227
GO:0007045	cell-substrate adherens junction assembly	BP	2	72	0.215219608203585	0.424660300322817	ENSMUSG00000052374;ENSMUSG00000056201
GO:0045669	positive regulation of osteoblast differentiation	BP	2	72	0.215219608203585	0.424660300322817	ENSMUSG00000005583;ENSMUSG00000021493
GO:0048041	focal adhesion assembly	BP	2	72	0.215219608203585	0.424660300322817	ENSMUSG00000052374;ENSMUSG00000056201
GO:0006613	cotranslational protein targeting to membrane	BP	1	20	0.215346728113832	0.424660300322817	ENSMUSG00000030654
GO:0006656	phosphatidylcholine biosynthetic process	BP	1	20	0.215346728113832	0.424660300322817	ENSMUSG00000028773
GO:0006833	water transport	BP	1	20	0.215346728113832	0.424660300322817	ENSMUSG00000027470
GO:0009164	nucleoside catabolic process	BP	1	20	0.215346728113832	0.424660300322817	ENSMUSG00000040694
GO:0010612	regulation of cardiac muscle adaptation	BP	1	20	0.215346728113832	0.424660300322817	ENSMUSG00000032355
GO:0016137	glycoside metabolic process	BP	1	20	0.215346728113832	0.424660300322817	ENSMUSG00000046312
GO:0032400	melanosome localization	BP	1	20	0.215346728113832	0.424660300322817	ENSMUSG00000039395
GO:0034368	protein-lipid complex remodeling	BP	1	20	0.215346728113832	0.424660300322817	ENSMUSG00000015568
GO:0034369	plasma lipoprotein particle remodeling	BP	1	20	0.215346728113832	0.424660300322817	ENSMUSG00000015568
GO:0046628	positive regulation of insulin receptor signaling pathway	BP	1	20	0.215346728113832	0.424660300322817	ENSMUSG00000055980
GO:0048199	vesicle targeting, to, from or within Golgi	BP	1	20	0.215346728113832	0.424660300322817	ENSMUSG00000020386
GO:0048557	embryonic digestive tract morphogenesis	BP	1	20	0.215346728113832	0.424660300322817	ENSMUSG00000020644
GO:0072529	pyrimidine-containing compound catabolic process	BP	1	20	0.215346728113832	0.424660300322817	ENSMUSG00000040694
GO:0090382	phagosome maturation	BP	1	20	0.215346728113832	0.424660300322817	ENSMUSG00000039395
GO:0098780	response to mitochondrial depolarisation	BP	1	20	0.215346728113832	0.424660300322817	ENSMUSG00000000628
GO:1903779	regulation of cardiac conduction	BP	1	20	0.215346728113832	0.424660300322817	ENSMUSG00000021699
GO:2000050	regulation of non-canonical Wnt signaling pathway	BP	1	20	0.215346728113832	0.424660300322817	ENSMUSG00000028496
GO:2000193	positive regulation of fatty acid transport	BP	1	20	0.215346728113832	0.424660300322817	ENSMUSG00000028773
GO:0007265	Ras protein signal transduction	BP	7	404	0.216083188939596	0.425869096372953	ENSMUSG00000023460;ENSMUSG00000028348;ENSMUSG00000028832;ENSMUSG00000028841;ENSMUSG00000039376;ENSMUSG00000042895;ENSMUSG00000061462
GO:0051241	negative regulation of multicellular organismal process	BP	19	1293	0.216271642845557	0.42599708519379	ENSMUSG00000004558;ENSMUSG00000005583;ENSMUSG00000006457;ENSMUSG00000007097;ENSMUSG00000020644;ENSMUSG00000021699;ENSMUSG00000021702;ENSMUSG00000022358;ENSMUSG00000022484;ENSMUSG00000024381;ENSMUSG00000027805;ENSMUSG00000028834;ENSMUSG00000030189;ENSMUSG00000030730;ENSMUSG00000031250;ENSMUSG00000032355;ENSMUSG00000051910;ENSMUSG00000062694;ENSMUSG00000064179
GO:0031396	regulation of protein ubiquitination	BP	4	199	0.219348888816921	0.431427901993243	ENSMUSG00000019927;ENSMUSG00000021270;ENSMUSG00000029610;ENSMUSG00000074001
GO:0043491	protein kinase B signaling	BP	4	199	0.219348888816921	0.431427901993243	ENSMUSG00000021270;ENSMUSG00000041801;ENSMUSG00000046312;ENSMUSG00000062694
GO:0070555	response to interleukin-1	BP	3	134	0.219404041779109	0.431427901993243	ENSMUSG00000024803;ENSMUSG00000028834;ENSMUSG00000056201
GO:0061180	mammary gland epithelium development	BP	2	73	0.219645246585072	0.431656099983997	ENSMUSG00000020644;ENSMUSG00000062694
GO:0009636	response to toxic substance	BP	9	551	0.221817292819666	0.435676448140676	ENSMUSG00000007097;ENSMUSG00000018566;ENSMUSG00000018893;ENSMUSG00000027559;ENSMUSG00000029281;ENSMUSG00000032060;ENSMUSG00000056201;ENSMUSG00000063229;ENSMUSG00000068614
GO:0045595	regulation of cell differentiation	BP	27	1917	0.223422627636294	0.436578920278436	ENSMUSG00000004939;ENSMUSG00000005583;ENSMUSG00000006457;ENSMUSG00000008658;ENSMUSG00000015568;ENSMUSG00000020644;ENSMUSG00000021270;ENSMUSG00000021493;ENSMUSG00000024381;ENSMUSG00000024803;ENSMUSG00000024924;ENSMUSG00000025172;ENSMUSG00000028273;ENSMUSG00000028949;ENSMUSG00000030470;ENSMUSG00000031633;ENSMUSG00000035923;ENSMUSG00000038132;ENSMUSG00000042485;ENSMUSG00000042834;ENSMUSG00000044086;…
GO:0009064	glutamine family amino acid metabolic process	BP	2	74	0.224078533173167	0.436578920278436	ENSMUSG00000011148;ENSMUSG00000027010
GO:0010743	regulation of macrophage derived foam cell differentiation	BP	1	21	0.224808397336765	0.436578920278436	ENSMUSG00000015568
GO:0031579	membrane raft organization	BP	1	21	0.224808397336765	0.436578920278436	ENSMUSG00000062694
GO:0033233	regulation of protein sumoylation	BP	1	21	0.224808397336765	0.436578920278436	ENSMUSG00000079110
GO:0034367	protein-containing complex remodeling	BP	1	21	0.224808397336765	0.436578920278436	ENSMUSG00000015568
GO:0035024	negative regulation of Rho protein signal transduction	BP	1	21	0.224808397336765	0.436578920278436	ENSMUSG00000028832
GO:0042219	cellular modified amino acid catabolic process	BP	1	21	0.224808397336765	0.436578920278436	ENSMUSG00000027313
GO:0043153	entrainment of circadian clock by photoperiod	BP	1	21	0.224808397336765	0.436578920278436	ENSMUSG00000020644
GO:0051016	barbed-end actin filament capping	BP	1	21	0.224808397336765	0.436578920278436	ENSMUSG00000056201
GO:0051875	pigment granule localization	BP	1	21	0.224808397336765	0.436578920278436	ENSMUSG00000039395
GO:0060749	mammary gland alveolus development	BP	1	21	0.224808397336765	0.436578920278436	ENSMUSG00000020644
GO:0061377	mammary gland lobule development	BP	1	21	0.224808397336765	0.436578920278436	ENSMUSG00000020644
GO:0071379	cellular response to prostaglandin stimulus	BP	1	21	0.224808397336765	0.436578920278436	ENSMUSG00000028518
GO:0101023	vascular endothelial cell proliferation	BP	1	21	0.224808397336765	0.436578920278436	ENSMUSG00000005583
GO:1901798	positive regulation of signal transduction by p53 class mediator	BP	1	21	0.224808397336765	0.436578920278436	ENSMUSG00000024803
GO:1902307	positive regulation of sodium ion transmembrane transport	BP	1	21	0.224808397336765	0.436578920278436	ENSMUSG00000036570
GO:1905562	regulation of vascular endothelial cell proliferation	BP	1	21	0.224808397336765	0.436578920278436	ENSMUSG00000005583
GO:2000114	regulation of establishment of cell polarity	BP	1	21	0.224808397336765	0.436578920278436	ENSMUSG00000056201
GO:2000209	regulation of anoikis	BP	1	21	0.224808397336765	0.436578920278436	ENSMUSG00000019577
GO:0007169	transmembrane receptor protein tyrosine kinase signaling pathway	BP	9	555	0.227812957965599	0.442164823873579	ENSMUSG00000019577;ENSMUSG00000028832;ENSMUSG00000030470;ENSMUSG00000031250;ENSMUSG00000038967;ENSMUSG00000044461;ENSMUSG00000046312;ENSMUSG00000055980;ENSMUSG00000059895
GO:0003151	outflow tract morphogenesis	BP	2	75	0.22851864528491	0.443035867109417	ENSMUSG00000005583;ENSMUSG00000030592
GO:0010633	negative regulation of epithelial cell migration	BP	2	75	0.22851864528491	0.443035867109417	ENSMUSG00000005583;ENSMUSG00000027805
GO:0031647	regulation of protein stability	BP	5	272	0.231524699522927	0.44835973534788	ENSMUSG00000021270;ENSMUSG00000027805;ENSMUSG00000032060;ENSMUSG00000056900;ENSMUSG00000079110
GO:0061448	connective tissue development	BP	5	272	0.231524699522927	0.44835973534788	ENSMUSG00000005583;ENSMUSG00000020644;ENSMUSG00000031250;ENSMUSG00000042485;ENSMUSG00000051910
GO:0048863	stem cell differentiation	BP	4	204	0.232126269896673	0.449020473849481	ENSMUSG00000005583;ENSMUSG00000038132;ENSMUSG00000051910;ENSMUSG00000056201
GO:1902115	regulation of organelle assembly	BP	4	204	0.232126269896673	0.449020473849481	ENSMUSG00000005583;ENSMUSG00000028518;ENSMUSG00000062694;ENSMUSG00000067653
GO:0051336	regulation of hydrolase activity	BP	18	1233	0.232351961227769	0.449205108898305	ENSMUSG00000005583;ENSMUSG00000024381;ENSMUSG00000025129;ENSMUSG00000027077;ENSMUSG00000027805;ENSMUSG00000028348;ENSMUSG00000028464;ENSMUSG00000029281;ENSMUSG00000030654;ENSMUSG00000032060;ENSMUSG00000032366;ENSMUSG00000040653;ENSMUSG00000043154;ENSMUSG00000061723;ENSMUSG00000067279;ENSMUSG00000068697;ENSMUSG00000074227;ENSMUSG00000091898
GO:0009968	negative regulation of signal transduction	BP	17	1157	0.23263013646788	0.449418738243332	ENSMUSG00000004558;ENSMUSG00000006457;ENSMUSG00000021699;ENSMUSG00000027313;ENSMUSG00000028116;ENSMUSG00000028496;ENSMUSG00000028518;ENSMUSG00000028832;ENSMUSG00000030189;ENSMUSG00000031250;ENSMUSG00000038403;ENSMUSG00000041801;ENSMUSG00000043154;ENSMUSG00000044461;ENSMUSG00000046818;ENSMUSG00000062694;ENSMUSG00000068697
GO:1903047	mitotic cell cycle process	BP	10	632	0.23326458154408	0.449418738243332	ENSMUSG00000020326;ENSMUSG00000020644;ENSMUSG00000022698;ENSMUSG00000023092;ENSMUSG00000027499;ENSMUSG00000028832;ENSMUSG00000028949;ENSMUSG00000030852;ENSMUSG00000056201;ENSMUSG00000062248
GO:0044772	mitotic cell cycle phase transition	BP	6	343	0.233830372647331	0.449418738243332	ENSMUSG00000020326;ENSMUSG00000020644;ENSMUSG00000023092;ENSMUSG00000027499;ENSMUSG00000028949;ENSMUSG00000062248
GO:0007095	mitotic G2 DNA damage checkpoint	BP	1	22	0.234156414213763	0.449418738243332	ENSMUSG00000020326
GO:0032462	regulation of protein homooligomerization	BP	1	22	0.234156414213763	0.449418738243332	ENSMUSG00000032060
GO:0034656	nucleobase-containing small molecule catabolic process	BP	1	22	0.234156414213763	0.449418738243332	ENSMUSG00000040694
GO:0043576	regulation of respiratory gaseous exchange	BP	1	22	0.234156414213763	0.449418738243332	ENSMUSG00000007097
GO:0044788	modulation by host of viral process	BP	1	22	0.234156414213763	0.449418738243332	ENSMUSG00000056201
GO:0046058	cAMP metabolic process	BP	1	22	0.234156414213763	0.449418738243332	ENSMUSG00000021699
GO:0046823	negative regulation of nucleocytoplasmic transport	BP	1	22	0.234156414213763	0.449418738243332	ENSMUSG00000027499
GO:0051580	regulation of neurotransmitter uptake	BP	1	22	0.234156414213763	0.449418738243332	ENSMUSG00000030654
GO:0080111	DNA demethylation	BP	1	22	0.234156414213763	0.449418738243332	ENSMUSG00000040694
GO:1902914	regulation of protein polyubiquitination	BP	1	22	0.234156414213763	0.449418738243332	ENSMUSG00000019927
GO:0071456	cellular response to hypoxia	BP	3	139	0.23525433895813	0.451274869336257	ENSMUSG00000018566;ENSMUSG00000024803;ENSMUSG00000024924
GO:0048663	neuron fate commitment	BP	2	77	0.23741614783677	0.454915718827234	ENSMUSG00000020644;ENSMUSG00000022484
GO:0071260	cellular response to mechanical stimulus	BP	2	77	0.23741614783677	0.454915718827234	ENSMUSG00000007097;ENSMUSG00000024803
GO:0090288	negative regulation of cellular response to growth factor stimulus	BP	3	140	0.238449003912437	0.456387688398443	ENSMUSG00000031250;ENSMUSG00000038403;ENSMUSG00000044461
GO:1990845	adaptive thermogenesis	BP	3	140	0.238449003912437	0.456387688398443	ENSMUSG00000006457;ENSMUSG00000022484;ENSMUSG00000038205
GO:0098659	inorganic cation import across plasma membrane	BP	2	78	0.241871984430735	0.462257426290498	ENSMUSG00000007097;ENSMUSG00000030249
GO:0099587	inorganic ion import across plasma membrane	BP	2	78	0.241871984430735	0.462257426290498	ENSMUSG00000007097;ENSMUSG00000030249
GO:0017038	protein import	BP	4	208	0.242477499402607	0.462257426290498	ENSMUSG00000021270;ENSMUSG00000027499;ENSMUSG00000042895;ENSMUSG00000056201
GO:0031326	regulation of cellular biosynthetic process	BP	52	3923	0.243274240158785	0.462257426290498	ENSMUSG00000001604;ENSMUSG00000005583;ENSMUSG00000006457;ENSMUSG00000011752;ENSMUSG00000019577;ENSMUSG00000020593;ENSMUSG00000020644;ENSMUSG00000021270;ENSMUSG00000022484;ENSMUSG00000023074;ENSMUSG00000024803;ENSMUSG00000024924;ENSMUSG00000025172;ENSMUSG00000026603;ENSMUSG00000027010;ENSMUSG00000027077;ENSMUSG00000027499;ENSMUSG00000027680;ENSMUSG00000027868;ENSMUSG00000028116;ENSMUSG00000028348;…
GO:0002335	mature B cell differentiation	BP	1	23	0.243392138632515	0.462257426290498	ENSMUSG00000031239
GO:0006144	purine nucleobase metabolic process	BP	1	23	0.243392138632515	0.462257426290498	ENSMUSG00000000253
GO:0006925	inflammatory cell apoptotic process	BP	1	23	0.243392138632515	0.462257426290498	ENSMUSG00000005583
GO:0015740	C4-dicarboxylate transport	BP	1	23	0.243392138632515	0.462257426290498	ENSMUSG00000027010
GO:0033561	regulation of water loss via skin	BP	1	23	0.243392138632515	0.462257426290498	ENSMUSG00000028832
GO:0045109	intermediate filament organization	BP	1	23	0.243392138632515	0.462257426290498	ENSMUSG00000026208
GO:0060713	labyrinthine layer morphogenesis	BP	1	23	0.243392138632515	0.462257426290498	ENSMUSG00000074227
GO:0065005	protein-lipid complex assembly	BP	1	23	0.243392138632515	0.462257426290498	ENSMUSG00000024381
GO:1900242	regulation of synaptic vesicle endocytosis	BP	1	23	0.243392138632515	0.462257426290498	ENSMUSG00000018566
GO:1901741	positive regulation of myoblast fusion	BP	1	23	0.243392138632515	0.462257426290498	ENSMUSG00000035923
GO:0006915	apoptotic process	BP	27	1943	0.244924592274272	0.464911898048412	ENSMUSG00000000628;ENSMUSG00000005583;ENSMUSG00000016349;ENSMUSG00000019577;ENSMUSG00000020326;ENSMUSG00000022270;ENSMUSG00000022358;ENSMUSG00000023043;ENSMUSG00000024381;ENSMUSG00000024803;ENSMUSG00000025172;ENSMUSG00000027313;ENSMUSG00000028518;ENSMUSG00000029610;ENSMUSG00000030189;ENSMUSG00000030654;ENSMUSG00000030730;ENSMUSG00000031633;ENSMUSG00000032060;ENSMUSG00000034457;ENSMUSG00000036854;…
GO:0016049	cell growth	BP	8	493	0.245074678660152	0.464940905774953	ENSMUSG00000013936;ENSMUSG00000021270;ENSMUSG00000023092;ENSMUSG00000028273;ENSMUSG00000031633;ENSMUSG00000032060;ENSMUSG00000056201;ENSMUSG00000062694
GO:0007423	sensory organ development	BP	9	567	0.246155230476581	0.466299382725538	ENSMUSG00000005716;ENSMUSG00000007877;ENSMUSG00000018845;ENSMUSG00000024049;ENSMUSG00000028328;ENSMUSG00000028949;ENSMUSG00000031461;ENSMUSG00000032060;ENSMUSG00000043154
GO:0000380	alternative mRNA splicing, via spliceosome	BP	2	79	0.246331538221493	0.466299382725538	ENSMUSG00000008658;ENSMUSG00000038132
GO:0019915	lipid storage	BP	2	79	0.246331538221493	0.466299382725538	ENSMUSG00000015568;ENSMUSG00000022215
GO:0030500	regulation of bone mineralization	BP	2	79	0.246331538221493	0.466299382725538	ENSMUSG00000005583;ENSMUSG00000006457
GO:0042325	regulation of phosphorylation	BP	22	1556	0.247063682361233	0.467428766025175	ENSMUSG00000004558;ENSMUSG00000005583;ENSMUSG00000006457;ENSMUSG00000006542;ENSMUSG00000011752;ENSMUSG00000016349;ENSMUSG00000020326;ENSMUSG00000021270;ENSMUSG00000021699;ENSMUSG00000021702;ENSMUSG00000024924;ENSMUSG00000027470;ENSMUSG00000027499;ENSMUSG00000027805;ENSMUSG00000028518;ENSMUSG00000034457;ENSMUSG00000040653;ENSMUSG00000050315;ENSMUSG00000051747;ENSMUSG00000062248;ENSMUSG00000062694;…
GO:0000226	microtubule cytoskeleton organization	BP	9	568	0.247706639013674	0.468388266424432	ENSMUSG00000019787;ENSMUSG00000028518;ENSMUSG00000028832;ENSMUSG00000030137;ENSMUSG00000030852;ENSMUSG00000032060;ENSMUSG00000038170;ENSMUSG00000062077;ENSMUSG00000062694
GO:0001935	endothelial cell proliferation	BP	3	143	0.248076486354685	0.468573823350114	ENSMUSG00000005583;ENSMUSG00000021702;ENSMUSG00000031250
GO:0055067	monovalent inorganic cation homeostasis	BP	3	143	0.248076486354685	0.468573823350114	ENSMUSG00000007097;ENSMUSG00000019577;ENSMUSG00000038967
GO:0050896	response to stimulus	BP	124	9807	0.249479412840523	0.470265030953495	ENSMUSG00000000628;ENSMUSG00000001508;ENSMUSG00000004558;ENSMUSG00000005583;ENSMUSG00000006014;ENSMUSG00000006221;ENSMUSG00000006457;ENSMUSG00000006542;ENSMUSG00000007097;ENSMUSG00000007122;ENSMUSG00000007877;ENSMUSG00000011148;ENSMUSG00000013076;ENSMUSG00000015568;ENSMUSG00000016349;ENSMUSG00000018566;ENSMUSG00000018893;ENSMUSG00000019577;ENSMUSG00000019787;ENSMUSG00000020067;ENSMUSG00000020216;…
GO:0006855	drug transmembrane transport	BP	2	80	0.250794076142052	0.470265030953495	ENSMUSG00000027010;ENSMUSG00000030654
GO:1900076	regulation of cellular response to insulin stimulus	BP	2	80	0.250794076142052	0.470265030953495	ENSMUSG00000015568;ENSMUSG00000055980
GO:0009267	cellular response to starvation	BP	3	144	0.251299103746559	0.470265030953495	ENSMUSG00000019577;ENSMUSG00000028278;ENSMUSG00000028518
GO:0030178	negative regulation of Wnt signaling pathway	BP	3	144	0.251299103746559	0.470265030953495	ENSMUSG00000028496;ENSMUSG00000043154;ENSMUSG00000044461
GO:0009790	embryo development	BP	16	1098	0.251478289667406	0.470265030953495	ENSMUSG00000005583;ENSMUSG00000007877;ENSMUSG00000020644;ENSMUSG00000022484;ENSMUSG00000027868;ENSMUSG00000030189;ENSMUSG00000032366;ENSMUSG00000035923;ENSMUSG00000042485;ENSMUSG00000043154;ENSMUSG00000049382;ENSMUSG00000051747;ENSMUSG00000051910;ENSMUSG00000056201;ENSMUSG00000074227;ENSMUSG00000075232
GO:0050714	positive regulation of protein secretion	BP	5	281	0.251598853732454	0.470265030953495	ENSMUSG00000015568;ENSMUSG00000024049;ENSMUSG00000024803;ENSMUSG00000033065;ENSMUSG00000051747
GO:2000146	negative regulation of cell motility	BP	5	281	0.251598853732454	0.470265030953495	ENSMUSG00000005583;ENSMUSG00000027805;ENSMUSG00000032366;ENSMUSG00000056201;ENSMUSG00000074227
GO:0009648	photoperiodism	BP	1	24	0.252516914272506	0.470265030953495	ENSMUSG00000020644
GO:0009649	entrainment of circadian clock	BP	1	24	0.252516914272506	0.470265030953495	ENSMUSG00000020644
GO:0010155	regulation of proton transport	BP	1	24	0.252516914272506	0.470265030953495	ENSMUSG00000031633
GO:0010560	positive regulation of glycoprotein biosynthetic process	BP	1	24	0.252516914272506	0.470265030953495	ENSMUSG00000042485
GO:0019433	triglyceride catabolic process	BP	1	24	0.252516914272506	0.470265030953495	ENSMUSG00000015568
GO:0032469	endoplasmic reticulum calcium ion homeostasis	BP	1	24	0.252516914272506	0.470265030953495	ENSMUSG00000030730
GO:0035510	DNA dealkylation	BP	1	24	0.252516914272506	0.470265030953495	ENSMUSG00000040694
GO:0043094	cellular metabolic compound salvage	BP	1	24	0.252516914272506	0.470265030953495	ENSMUSG00000070385
GO:0043171	peptide catabolic process	BP	1	24	0.252516914272506	0.470265030953495	ENSMUSG00000027313
GO:0043496	regulation of protein homodimerization activity	BP	1	24	0.252516914272506	0.470265030953495	ENSMUSG00000005583
GO:0051205	protein insertion into membrane	BP	1	24	0.252516914272506	0.470265030953495	ENSMUSG00000052852
GO:0051894	positive regulation of focal adhesion assembly	BP	1	24	0.252516914272506	0.470265030953495	ENSMUSG00000056201
GO:0070861	regulation of protein exit from endoplasmic reticulum	BP	1	24	0.252516914272506	0.470265030953495	ENSMUSG00000020386
GO:0086011	membrane repolarization during action potential	BP	1	24	0.252516914272506	0.470265030953495	ENSMUSG00000040118
GO:1900078	positive regulation of cellular response to insulin stimulus	BP	1	24	0.252516914272506	0.470265030953495	ENSMUSG00000055980
GO:1902003	regulation of amyloid-beta formation	BP	1	24	0.252516914272506	0.470265030953495	ENSMUSG00000024381
GO:2000637	positive regulation of gene silencing by miRNA	BP	1	24	0.252516914272506	0.470265030953495	ENSMUSG00000027680
GO:2000765	regulation of cytoplasmic translation	BP	1	24	0.252516914272506	0.470265030953495	ENSMUSG00000038132
GO:0010466	negative regulation of peptidase activity	BP	5	282	0.253856597051866	0.472092558480472	ENSMUSG00000024381;ENSMUSG00000029281;ENSMUSG00000030654;ENSMUSG00000032060;ENSMUSG00000074227
GO:0034599	cellular response to oxidative stress	BP	5	282	0.253856597051866	0.472092558480472	ENSMUSG00000025172;ENSMUSG00000028518;ENSMUSG00000032366;ENSMUSG00000038967;ENSMUSG00000056201
GO:0051640	organelle localization	BP	9	572	0.25394564760655	0.472092558480472	ENSMUSG00000018566;ENSMUSG00000020386;ENSMUSG00000024381;ENSMUSG00000027470;ENSMUSG00000027805;ENSMUSG00000030730;ENSMUSG00000030852;ENSMUSG00000039395;ENSMUSG00000062694
GO:0009966	regulation of signal transduction	BP	40	2981	0.254045749069225	0.472092558480472	ENSMUSG00000004558;ENSMUSG00000005583;ENSMUSG00000006457;ENSMUSG00000019787;ENSMUSG00000020216;ENSMUSG00000021270;ENSMUSG00000021699;ENSMUSG00000021702;ENSMUSG00000024803;ENSMUSG00000025172;ENSMUSG00000026603;ENSMUSG00000027313;ENSMUSG00000027470;ENSMUSG00000028116;ENSMUSG00000028278;ENSMUSG00000028348;ENSMUSG00000028496;ENSMUSG00000028518;ENSMUSG00000028832;ENSMUSG00000030189;ENSMUSG00000031250;…
GO:0046483	heterocycle metabolic process	BP	71	5474	0.25422625440167	0.472173587200517	ENSMUSG00000000253;ENSMUSG00000000628;ENSMUSG00000001604;ENSMUSG00000001891;ENSMUSG00000004939;ENSMUSG00000005583;ENSMUSG00000006457;ENSMUSG00000006542;ENSMUSG00000007097;ENSMUSG00000008658;ENSMUSG00000011148;ENSMUSG00000011752;ENSMUSG00000019577;ENSMUSG00000020475;ENSMUSG00000020593;ENSMUSG00000020644;ENSMUSG00000021270;ENSMUSG00000021699;ENSMUSG00000022484;ENSMUSG00000023074;ENSMUSG00000024803;…
GO:0072175	epithelial tube formation	BP	3	145	0.254527936155231	0.472479468137455	ENSMUSG00000007877;ENSMUSG00000056201;ENSMUSG00000074227
GO:0030279	negative regulation of ossification	BP	2	81	0.25525888211403	0.473072479533202	ENSMUSG00000005583;ENSMUSG00000020644
GO:0034333	adherens junction assembly	BP	2	81	0.25525888211403	0.473072479533202	ENSMUSG00000052374;ENSMUSG00000056201
GO:0044106	cellular amine metabolic process	BP	2	81	0.25525888211403	0.473072479533202	ENSMUSG00000027333;ENSMUSG00000075232
GO:0030278	regulation of ossification	BP	4	213	0.255560418347862	0.473376951064326	ENSMUSG00000005583;ENSMUSG00000006457;ENSMUSG00000020644;ENSMUSG00000021493
GO:0030010	establishment of cell polarity	BP	3	146	0.257762679501741	0.476943927897803	ENSMUSG00000013076;ENSMUSG00000021270;ENSMUSG00000056201
GO:0045471	response to ethanol	BP	3	146	0.257762679501741	0.476943927897803	ENSMUSG00000018566;ENSMUSG00000027559;ENSMUSG00000068614
GO:1903321	negative regulation of protein modification by small protein conjugation or removal	BP	2	82	0.259725256747466	0.478527376807622	ENSMUSG00000074001;ENSMUSG00000079110
GO:0006836	neurotransmitter transport	BP	5	285	0.260659826498948	0.478527376807622	ENSMUSG00000005583;ENSMUSG00000007097;ENSMUSG00000027010;ENSMUSG00000027805;ENSMUSG00000030654
GO:0008360	regulation of cell shape	BP	3	147	0.261003032335603	0.478527376807622	ENSMUSG00000030695;ENSMUSG00000032366;ENSMUSG00000056201
GO:0006541	glutamine metabolic process	BP	1	25	0.261532068797439	0.478527376807622	ENSMUSG00000011148
GO:0006862	nucleotide transport	BP	1	25	0.261532068797439	0.478527376807622	ENSMUSG00000031633
GO:0007020	microtubule nucleation	BP	1	25	0.261532068797439	0.478527376807622	ENSMUSG00000038170
GO:0007064	mitotic sister chromatid cohesion	BP	1	25	0.261532068797439	0.478527376807622	ENSMUSG00000022698
GO:0010742	macrophage derived foam cell differentiation	BP	1	25	0.261532068797439	0.478527376807622	ENSMUSG00000015568
GO:0032365	intracellular lipid transport	BP	1	25	0.261532068797439	0.478527376807622	ENSMUSG00000028773
GO:0043567	regulation of insulin-like growth factor receptor signaling pathway	BP	1	25	0.261532068797439	0.478527376807622	ENSMUSG00000046312
GO:0044273	sulfur compound catabolic process	BP	1	25	0.261532068797439	0.478527376807622	ENSMUSG00000027313
GO:0045648	positive regulation of erythrocyte differentiation	BP	1	25	0.261532068797439	0.478527376807622	ENSMUSG00000020644
GO:0051497	negative regulation of stress fiber assembly	BP	1	25	0.261532068797439	0.478527376807622	ENSMUSG00000028832
GO:0051957	positive regulation of amino acid transport	BP	1	25	0.261532068797439	0.478527376807622	ENSMUSG00000030654
GO:0060148	positive regulation of posttranscriptional gene silencing	BP	1	25	0.261532068797439	0.478527376807622	ENSMUSG00000027680
GO:0060444	branching involved in mammary gland duct morphogenesis	BP	1	25	0.261532068797439	0.478527376807622	ENSMUSG00000062694
GO:0060536	cartilage morphogenesis	BP	1	25	0.261532068797439	0.478527376807622	ENSMUSG00000005583
GO:0090077	foam cell differentiation	BP	1	25	0.261532068797439	0.478527376807622	ENSMUSG00000015568
GO:1901739	regulation of myoblast fusion	BP	1	25	0.261532068797439	0.478527376807622	ENSMUSG00000035923
GO:1903010	regulation of bone development	BP	1	25	0.261532068797439	0.478527376807622	ENSMUSG00000006457
GO:1904385	cellular response to angiotensin	BP	1	25	0.261532068797439	0.478527376807622	ENSMUSG00000052374
GO:0007044	cell-substrate junction assembly	BP	2	83	0.264192517045366	0.482985560160555	ENSMUSG00000052374;ENSMUSG00000056201
GO:0036294	cellular response to decreased oxygen levels	BP	3	148	0.26424869586053	0.482985560160555	ENSMUSG00000018566;ENSMUSG00000024803;ENSMUSG00000024924
GO:1901987	regulation of cell cycle phase transition	BP	5	287	0.265219261165104	0.484502771058498	ENSMUSG00000020326;ENSMUSG00000020644;ENSMUSG00000023092;ENSMUSG00000027499;ENSMUSG00000028949
GO:0006606	protein import into nucleus	BP	3	149	0.267499373958632	0.488409391626957	ENSMUSG00000027499;ENSMUSG00000042895;ENSMUSG00000056201
GO:0097061	dendritic spine organization	BP	2	84	0.268659996112891	0.490268955869503	ENSMUSG00000028273;ENSMUSG00000056201
GO:0002052	positive regulation of neuroblast proliferation	BP	1	26	0.270438914045395	0.490401584933001	ENSMUSG00000028949
GO:0032878	regulation of establishment or maintenance of cell polarity	BP	1	26	0.270438914045395	0.490401584933001	ENSMUSG00000056201
GO:0042044	fluid transport	BP	1	26	0.270438914045395	0.490401584933001	ENSMUSG00000027470
GO:0045475	locomotor rhythm	BP	1	26	0.270438914045395	0.490401584933001	ENSMUSG00000020644
GO:0045730	respiratory burst	BP	1	26	0.270438914045395	0.490401584933001	ENSMUSG00000011752
GO:0050996	positive regulation of lipid catabolic process	BP	1	26	0.270438914045395	0.490401584933001	ENSMUSG00000055980
GO:0060343	trabecula formation	BP	1	26	0.270438914045395	0.490401584933001	ENSMUSG00000062694
GO:0089718	amino acid import across plasma membrane	BP	1	26	0.270438914045395	0.490401584933001	ENSMUSG00000030654
GO:0090023	positive regulation of neutrophil chemotaxis	BP	1	26	0.270438914045395	0.490401584933001	ENSMUSG00000021702
GO:0090114	COPII-coated vesicle budding	BP	1	26	0.270438914045395	0.490401584933001	ENSMUSG00000020386
GO:1904292	regulation of ERAD pathway	BP	1	26	0.270438914045395	0.490401584933001	ENSMUSG00000056900
GO:2000311	regulation of AMPA receptor activity	BP	1	26	0.270438914045395	0.490401584933001	ENSMUSG00000005583
GO:0035296	regulation of tube diameter	BP	3	150	0.270754773213139	0.49045862017443	ENSMUSG00000007097;ENSMUSG00000027077;ENSMUSG00000027488
GO:0097746	regulation of blood vessel diameter	BP	3	150	0.270754773213139	0.49045862017443	ENSMUSG00000007097;ENSMUSG00000027077;ENSMUSG00000027488
[truncated: 2,682 more rows]
