# Supplementary material for: Screening and Identification of Muscle-Specific Candidate Genes via Mouse Microarray Data Analysis
Source: Front Vet Sci. 2021 Dec 13;8:794628. doi: 10.3389/fvets.2021.794628 (PMC8710720; doi:10.3389/fvets.2021.794628)
Supplement: Supplementary Table 3 — Details of KEGG pathway analysis. [file Table_3.XLS]

KEGG_A_class	KEGG_B_class	Pathway	out (113)	All (8154)	Pvalue	Qvalue	Pathway ID	Genes	K_IDs
Human Diseases	Cardiovascular diseases	Hypertrophic cardiomyopathy (HCM)	19	87	3.330831e-18	5.629104e-16	ko05410	ENSMUSG00000001508;ENSMUSG00000006542;ENSMUSG00000013936;ENSMUSG00000020722;ENSMUSG00000026208;ENSMUSG00000026407;ENSMUSG00000028464;ENSMUSG00000028518;ENSMUSG00000029156;ENSMUSG00000032366;ENSMUSG00000035296;ENSMUSG00000038205;ENSMUSG00000040118;ENSMUSG00000051747;ENSMUSG00000053093;ENSMUSG00000059741;ENSMUSG00000068614;ENSMUSG00000078815;ENSMUSG00000091898	K12565+K07200+K10351+K04866+K07610+K04857+K10374+K07198+K12566+K10373+K12564+K07199+K04858+K12567+K17751+K12749+K12314+K04871+K05865
Organismal Systems	Circulatory system	Cardiac muscle contraction	16	82	1.219612e-14	1.030572e-12	ko04260	ENSMUSG00000007097;ENSMUSG00000013936;ENSMUSG00000020722;ENSMUSG00000025488;ENSMUSG00000026407;ENSMUSG00000028464;ENSMUSG00000030785;ENSMUSG00000032366;ENSMUSG00000040118;ENSMUSG00000041697;ENSMUSG00000053093;ENSMUSG00000059741;ENSMUSG00000068614;ENSMUSG00000074218;ENSMUSG00000078815;ENSMUSG00000091898	K01539+K10351+K04866+K02273+K04857+K10374+K02266+K10373+K04858+K02266+K17751+K12749+K12314+K02270+K04871+K05865
Human Diseases	Cardiovascular diseases	Dilated cardiomyopathy (DCM)	16	91	6.872358e-14	3.871428e-12	ko05414	ENSMUSG00000001508;ENSMUSG00000013936;ENSMUSG00000020722;ENSMUSG00000026208;ENSMUSG00000026407;ENSMUSG00000028464;ENSMUSG00000029156;ENSMUSG00000032366;ENSMUSG00000035296;ENSMUSG00000040118;ENSMUSG00000051747;ENSMUSG00000053093;ENSMUSG00000059741;ENSMUSG00000068614;ENSMUSG00000078815;ENSMUSG00000091898	K12565+K10351+K04866+K07610+K04857+K10374+K12566+K10373+K12564+K04858+K12567+K17751+K12749+K12314+K04871+K05865
Organismal Systems	Circulatory system	Adrenergic signaling in cardiomyocytes	15	151	1.956989e-09	8.268279e-08	ko04261	ENSMUSG00000007097;ENSMUSG00000013936;ENSMUSG00000020722;ENSMUSG00000022610;ENSMUSG00000026407;ENSMUSG00000028464;ENSMUSG00000032366;ENSMUSG00000040118;ENSMUSG00000043154;ENSMUSG00000046480;ENSMUSG00000053093;ENSMUSG00000059741;ENSMUSG00000068614;ENSMUSG00000078815;ENSMUSG00000091898	K01539+K10351+K04866+K04441+K04857+K10374+K10373+K04858+K11583+K04848+K17751+K12749+K12314+K04871+K05865
Human Diseases	Cardiovascular diseases	Arrhythmogenic right ventricular cardiomyopathy (ARVC)	10	75	6.81424e-08	2.248245e-06	ko05412	ENSMUSG00000001508;ENSMUSG00000006457;ENSMUSG00000020722;ENSMUSG00000026208;ENSMUSG00000026407;ENSMUSG00000029156;ENSMUSG00000035296;ENSMUSG00000040118;ENSMUSG00000052374;ENSMUSG00000078815	K12565+K21073+K04866+K07610+K04857+K12566+K12564+K04858+K21073+K04871
Organismal Systems	Endocrine system	Insulin signaling pathway	13	144	7.981936e-08	2.248245e-06	ko04910	ENSMUSG00000000628;ENSMUSG00000003865;ENSMUSG00000006542;ENSMUSG00000018566;ENSMUSG00000021456;ENSMUSG00000025537;ENSMUSG00000028518;ENSMUSG00000032648;ENSMUSG00000034055;ENSMUSG00000036879;ENSMUSG00000038205;ENSMUSG00000055980;ENSMUSG00000067279	K00844+K00693+K07200+K07191+K03841+K00871+K07198+K00688+K07190+K07190+K07199+K16172+K07189
Organismal Systems	Endocrine system	Glucagon signaling pathway	11	103	1.518103e-07	3.665134e-06	ko04922	ENSMUSG00000003865;ENSMUSG00000006542;ENSMUSG00000011752;ENSMUSG00000020475;ENSMUSG00000025537;ENSMUSG00000028518;ENSMUSG00000032648;ENSMUSG00000034055;ENSMUSG00000036879;ENSMUSG00000038205;ENSMUSG00000063229	K00693+K07200+K01834+K01834+K00871+K07198+K00688+K07190+K07190+K07199+K00016
Metabolism	Carbohydrate metabolism	Glycolysis / Gluconeogenesis	9	68	3.403508e-07	7.189911e-06	ko00010	ENSMUSG00000000628;ENSMUSG00000011752;ENSMUSG00000020475;ENSMUSG00000021456;ENSMUSG00000025791;ENSMUSG00000030695;ENSMUSG00000033065;ENSMUSG00000060600;ENSMUSG00000063229	K00844+K01834+K01834+K03841+K01835+K01623+K00850+K01689+K00016
Metabolism	Carbohydrate metabolism	Starch and sucrose metabolism	7	35	3.975074e-07	7.464306e-06	ko00500	ENSMUSG00000000628;ENSMUSG00000001891;ENSMUSG00000003865;ENSMUSG00000019528;ENSMUSG00000025791;ENSMUSG00000032648;ENSMUSG00000033400	K00844+K00963+K00693+K00750+K01835+K00688+K01196
Organismal Systems	Endocrine system	Oxytocin signaling pathway	11	158	1.082195e-05	1.828910e-04	ko04921	ENSMUSG00000005583;ENSMUSG00000006542;ENSMUSG00000020722;ENSMUSG00000026407;ENSMUSG00000027470;ENSMUSG00000028518;ENSMUSG00000030592;ENSMUSG00000038205;ENSMUSG00000040118;ENSMUSG00000044951;ENSMUSG00000078815	K04454+K07200+K04866+K04857+K00907+K07198+K04961+K07199+K04858+K00907+K04871
Environmental Information Processing	Signal transduction	Calcium signaling pathway	11	185	4.733269e-05	7.272022e-04	ko04020	ENSMUSG00000017300;ENSMUSG00000025537;ENSMUSG00000026407;ENSMUSG00000027470;ENSMUSG00000030592;ENSMUSG00000030730;ENSMUSG00000031633;ENSMUSG00000034055;ENSMUSG00000036879;ENSMUSG00000044951;ENSMUSG00000091898	K12042+K00871+K04857+K00907+K04961+K05853+K05863+K07190+K07190+K00907+K05865
Environmental Information Processing	Signal transduction	AMPK signaling pathway	9	128	6.587931e-05	9.278003e-04	ko04152	ENSMUSG00000003865;ENSMUSG00000006542;ENSMUSG00000018566;ENSMUSG00000021456;ENSMUSG00000028518;ENSMUSG00000033065;ENSMUSG00000038205;ENSMUSG00000043154;ENSMUSG00000055980	K00693+K07200+K07191+K03841+K07198+K00850+K07199+K11583+K16172
Cellular Processes	Cellular community - eukaryotes	Tight junction	10	167	0.0001001801	1.302341e-03	ko04530	ENSMUSG00000006542;ENSMUSG00000013076;ENSMUSG00000013936;ENSMUSG00000028518;ENSMUSG00000030137;ENSMUSG00000030189;ENSMUSG00000033196;ENSMUSG00000038205;ENSMUSG00000056328;ENSMUSG00000057003	K07200+K06104+K10351+K07198+K07374+K06099+K10352+K07199+K10352+K10352
Environmental Information Processing	Signal transduction	Apelin signaling pathway	9	138	0.0001180227	1.424703e-03	ko04371	ENSMUSG00000005583;ENSMUSG00000006542;ENSMUSG00000013936;ENSMUSG00000027470;ENSMUSG00000028518;ENSMUSG00000030592;ENSMUSG00000038205;ENSMUSG00000044951;ENSMUSG00000059741	K04454+K07200+K10351+K00907+K07198+K04961+K07199+K00907+K12749
Human Diseases	Endocrine and metabolic diseases	Insulin resistance	8	114	0.0001723946	1.942312e-03	ko04931	ENSMUSG00000003865;ENSMUSG00000006542;ENSMUSG00000018566;ENSMUSG00000028518;ENSMUSG00000032648;ENSMUSG00000038205;ENSMUSG00000055980;ENSMUSG00000067279	K00693+K07200+K07191+K07198+K00688+K07199+K16172+K07189
Metabolism	Global and overview maps	Carbon metabolism	8	119	0.0002319892	2.450386e-03	ko01200	ENSMUSG00000000628;ENSMUSG00000011752;ENSMUSG00000020475;ENSMUSG00000021456;ENSMUSG00000030695;ENSMUSG00000032279;ENSMUSG00000033065;ENSMUSG00000060600	K00844+K01834+K01834+K03841+K01623+K00030+K00850+K01689
Human Diseases	Cancers	Central carbon metabolism in cancer	6	65	0.0002633658	2.618166e-03	ko05230	ENSMUSG00000000628;ENSMUSG00000011752;ENSMUSG00000020475;ENSMUSG00000025161;ENSMUSG00000033065;ENSMUSG00000063229	K00844+K01834+K01834+K08180+K00850+K00016
Environmental Information Processing	Signal transduction	cGMP - PKG signaling pathway	9	170	0.0005613523	5.270474e-03	ko04022	ENSMUSG00000005583;ENSMUSG00000007097;ENSMUSG00000026407;ENSMUSG00000027470;ENSMUSG00000030730;ENSMUSG00000031633;ENSMUSG00000044951;ENSMUSG00000053093;ENSMUSG00000055980	K04454+K01539+K04857+K00907+K05853+K05863+K00907+K17751+K16172
Metabolism	Global and overview maps	Biosynthesis of amino acids	6	78	0.0007079249	6.296806e-03	ko01230	ENSMUSG00000011752;ENSMUSG00000020475;ENSMUSG00000030695;ENSMUSG00000032279;ENSMUSG00000033065;ENSMUSG00000060600	K01834+K01834+K01623+K00030+K00850+K01689
Metabolism	Carbohydrate metabolism	Pentose phosphate pathway	4	33	0.001049521	8.446145e-03	ko00030	ENSMUSG00000021456;ENSMUSG00000025791;ENSMUSG00000030695;ENSMUSG00000033065	K03841+K01835+K01623+K00850
Metabolism	Carbohydrate metabolism	Galactose metabolism	4	33	0.001049521	8.446145e-03	ko00052	ENSMUSG00000000628;ENSMUSG00000001891;ENSMUSG00000025791;ENSMUSG00000033065	K00844+K00963+K01835+K00850
Human Diseases	Endocrine and metabolic diseases	Non-alcoholic fatty liver disease (NAFLD)	8	152	0.001188401	9.129080e-03	ko04932	ENSMUSG00000006542;ENSMUSG00000025488;ENSMUSG00000028518;ENSMUSG00000030785;ENSMUSG00000038205;ENSMUSG00000041697;ENSMUSG00000055980;ENSMUSG00000074218	K07200+K02273+K07198+K02266+K07199+K02266+K16172+K02270
Metabolism	Carbohydrate metabolism	Fructose and mannose metabolism	4	35	0.00131466	9.659893e-03	ko00051	ENSMUSG00000000628;ENSMUSG00000021456;ENSMUSG00000030695;ENSMUSG00000033065	K00844+K03841+K01623+K00850
Organismal Systems	Aging	Longevity regulating pathway - multiple species	5	64	0.00186072	1.310257e-02	ko04213	ENSMUSG00000006542;ENSMUSG00000028518;ENSMUSG00000032060;ENSMUSG00000038205;ENSMUSG00000055980	K07200+K07198+K09542+K07199+K16172
Environmental Information Processing	Signal transduction	FoxO signaling pathway	7	137	0.002852713	1.913098e-02	ko04068	ENSMUSG00000006542;ENSMUSG00000018566;ENSMUSG00000022358;ENSMUSG00000022610;ENSMUSG00000028518;ENSMUSG00000038205;ENSMUSG00000055980	K07200+K07191+K10305+K04441+K07198+K07199+K16172
Organismal Systems	Endocrine system	Adipocytokine signaling pathway	5	71	0.002943228	1.913098e-02	ko04920	ENSMUSG00000006542;ENSMUSG00000018566;ENSMUSG00000028518;ENSMUSG00000038205;ENSMUSG00000055980	K07200+K07191+K07198+K07199+K16172
Organismal Systems	Environmental adaptation	Thermogenesis	9	233	0.004930414	3.086074e-02	ko04714	ENSMUSG00000006542;ENSMUSG00000022610;ENSMUSG00000025488;ENSMUSG00000028518;ENSMUSG00000028949;ENSMUSG00000030785;ENSMUSG00000038205;ENSMUSG00000041697;ENSMUSG00000074218	K07200+K04441+K02273+K07198+K11650+K02266+K07199+K02266+K02270
Metabolism	Amino acid metabolism	Arginine and proline metabolism	4	53	0.006075465	3.666977e-02	ko00330	ENSMUSG00000021622;ENSMUSG00000027333;ENSMUSG00000030399;ENSMUSG00000075232	K00933+K12259+K00933+K01611
Organismal Systems	Environmental adaptation	Circadian rhythm	3	30	0.008013808	4.670116e-02	ko04710	ENSMUSG00000006542;ENSMUSG00000028518;ENSMUSG00000038205	K07200+K07198+K07199
Human Diseases	Neurodegenerative diseases	Alzheimer disease	7	177	0.0113226	6.378398e-02	ko05010	ENSMUSG00000015568;ENSMUSG00000025488;ENSMUSG00000026407;ENSMUSG00000030730;ENSMUSG00000030785;ENSMUSG00000041697;ENSMUSG00000074218	K01059+K02273+K04857+K05853+K02266+K02266+K02270
Cellular Processes	Cellular community - eukaryotes	Focal adhesion	7	203	0.02243633	1.223142e-01	ko04510	ENSMUSG00000013936;ENSMUSG00000021702;ENSMUSG00000027470;ENSMUSG00000030672;ENSMUSG00000044951;ENSMUSG00000062694;ENSMUSG00000068699	K10351+K04659+K00907+K12758+K00907+K12959+K04437
Human Diseases	Cardiovascular diseases	Viral myocarditis	4	80	0.0247164	1.305335e-01	ko05416	ENSMUSG00000001508;ENSMUSG00000029156;ENSMUSG00000035296;ENSMUSG00000053093	K12565+K12566+K12564+K17751
Metabolism	Global and overview maps	Metabolic pathways	27	1353	0.02820513	1.444445e-01	ko01100	ENSMUSG00000000628;ENSMUSG00000001891;ENSMUSG00000003865;ENSMUSG00000004939;ENSMUSG00000011148;ENSMUSG00000011752;ENSMUSG00000019528;ENSMUSG00000020475;ENSMUSG00000020593;ENSMUSG00000021456;ENSMUSG00000021622;ENSMUSG00000025488;ENSMUSG00000025791;ENSMUSG00000026817;ENSMUSG00000027313;ENSMUSG00000030399;ENSMUSG00000030695;ENSMUSG00000030785;ENSMUSG00000032279;ENSMUSG00000032648;ENSMUSG00000033065;…	K00844+K00963+K00693+K10524+K01939+K01834+K00750+K01834+K15728+K03841+K00933+K02273+K01835+K00939+K07232+K00933+K01623+K02266+K00030+K00688+K00850+K01196+K02266+K01689+K00016+K01490+K01611
Human Diseases	Endocrine and metabolic diseases	Type II diabetes mellitus	3	49	0.03010427	1.488216e-01	ko04930	ENSMUSG00000000628;ENSMUSG00000018566;ENSMUSG00000055980	K00844+K07191+K16172
Cellular Processes	Cell motility	Regulation of actin cytoskeleton	7	217	0.03082105	1.488216e-01	ko04810	ENSMUSG00000013936;ENSMUSG00000027470;ENSMUSG00000027805;ENSMUSG00000030672;ENSMUSG00000044951;ENSMUSG00000056201;ENSMUSG00000062929	K10351+K00907+K05759+K12758+K00907+K05765+K05765
Metabolism	Carbohydrate metabolism	Amino sugar and nucleotide sugar metabolism	3	50	0.03171101	1.488656e-01	ko00520	ENSMUSG00000000628;ENSMUSG00000001891;ENSMUSG00000025791	K00844+K00963+K01835
Organismal Systems	Aging	Longevity regulating pathway - mammal	4	92	0.03854157	1.759301e-01	ko04211	ENSMUSG00000006542;ENSMUSG00000028518;ENSMUSG00000038205;ENSMUSG00000055980	K07200+K07198+K07199+K16172
Metabolism	Nucleotide metabolism	Purine metabolism	6	181	0.03955825	1.759301e-01	ko00230	ENSMUSG00000000253;ENSMUSG00000011148;ENSMUSG00000021699;ENSMUSG00000025791;ENSMUSG00000026817;ENSMUSG00000070385	K00364+K01939+K13293+K01835+K00939+K01490
Human Diseases	Neurodegenerative diseases	Parkinson disease	5	146	0.05186876	2.191455e-01	ko05012	ENSMUSG00000025488;ENSMUSG00000030785;ENSMUSG00000031633;ENSMUSG00000041697;ENSMUSG00000074218	K02273+K02266+K05863+K02266+K02270
Human Diseases	Cardiovascular diseases	Fluid shear stress and atherosclerosis	5	146	0.05186876	2.191455e-01	ko05418	ENSMUSG00000005583;ENSMUSG00000021270;ENSMUSG00000022610;ENSMUSG00000028518;ENSMUSG00000062694	K04454+K04079+K04441+K07198+K12959
Environmental Information Processing	Signal transduction	MAPK signaling pathway	8	302	0.0580271	2.391849e-01	ko04010	ENSMUSG00000005583;ENSMUSG00000020722;ENSMUSG00000022610;ENSMUSG00000026407;ENSMUSG00000028832;ENSMUSG00000040118;ENSMUSG00000068699;ENSMUSG00000078815	K04454+K04866+K04441+K04857+K04381+K04858+K04437+K04871
Environmental Information Processing	Signal transduction	HIF-1 signaling pathway	4	108	0.06265794	2.521236e-01	ko04066	ENSMUSG00000000628;ENSMUSG00000030695;ENSMUSG00000060600;ENSMUSG00000063229	K00844+K01623+K01689+K00016
Metabolism	Biosynthesis of other secondary metabolites	Neomycin, kanamycin and gentamicin biosynthesis	1	5	0.06741315	2.649494e-01	ko00524	ENSMUSG00000000628	K00844
Organismal Systems	Digestive system	Gastric acid secretion	3	75	0.08553656	3.285382e-01	ko04971	ENSMUSG00000007097;ENSMUSG00000027470;ENSMUSG00000044951	K01539+K00907+K00907
Human Diseases	Infectious diseases	Pertussis	3	76	0.08819265	3.312124e-01	ko05133	ENSMUSG00000022610;ENSMUSG00000056201;ENSMUSG00000062929	K04441+K05765+K05765
Human Diseases	Infectious diseases	Salmonella infection	3	78	0.09360823	3.439085e-01	ko05132	ENSMUSG00000022610;ENSMUSG00000027805;ENSMUSG00000068699	K04441+K05759+K04437
Metabolism	Carbohydrate metabolism	Pyruvate metabolism	2	38	0.09698475	3.487324e-01	ko00620	ENSMUSG00000060923;ENSMUSG00000063229	K01512+K00016
Organismal Systems	Excretory system	Aldosterone-regulated sodium reabsorption	2	40	0.1057404	3.722943e-01	ko04960	ENSMUSG00000007097;ENSMUSG00000055980	K01539+K16172
Organismal Systems	Endocrine system	PPAR signaling pathway	3	85	0.1135941	3.876880e-01	ko03320	ENSMUSG00000002831;ENSMUSG00000015568;ENSMUSG00000028773	K20254+K01059+K08752
Metabolism	Amino acid metabolism	Glycine, serine and threonine metabolism	2	42	0.1147006	3.876880e-01	ko00260	ENSMUSG00000011752;ENSMUSG00000020475	K01834+K01834
Metabolism	Energy metabolism	Oxidative phosphorylation	4	136	0.1197554	3.949106e-01	ko00190	ENSMUSG00000025488;ENSMUSG00000030785;ENSMUSG00000041697;ENSMUSG00000074218	K02273+K02266+K02266+K02270
Organismal Systems	Immune system	Fc gamma R-mediated phagocytosis	3	88	0.1226185	3.949106e-01	ko04666	ENSMUSG00000024381;ENSMUSG00000056201;ENSMUSG00000062929	K12562+K05765+K05765
Organismal Systems	Digestive system	Carbohydrate digestion and absorption	2	44	0.1238477	3.949106e-01	ko04973	ENSMUSG00000000628;ENSMUSG00000007097	K00844+K01539
Human Diseases	Neurodegenerative diseases	Huntington disease	5	195	0.1337072	4.184540e-01	ko05016	ENSMUSG00000025488;ENSMUSG00000030785;ENSMUSG00000031633;ENSMUSG00000041697;ENSMUSG00000074218	K02273+K02266+K05863+K02266+K02270
Metabolism	Amino acid metabolism	Cysteine and methionine metabolism	2	48	0.1426363	4.382824e-01	ko00270	ENSMUSG00000063229;ENSMUSG00000075232	K00016+K01611
Environmental Information Processing	Signal transduction	mTOR signaling pathway	4	160	0.1813947	5.474233e-01	ko04150	ENSMUSG00000020593;ENSMUSG00000028278;ENSMUSG00000028518;ENSMUSG00000055980	K15728+K16186+K07198+K16172
Human Diseases	Infectious diseases	Legionellosis	2	57	0.1867687	5.507570e-01	ko05134	ENSMUSG00000016349;ENSMUSG00000020386	K03231+K07953
Metabolism	Metabolism of cofactors and vitamins	Thiamine metabolism	1	15	0.1890172	5.507570e-01	ko00730	ENSMUSG00000026817	K00939
Genetic Information Processing	Folding, sorting and degradation	Protein processing in endoplasmic reticulum	4	164	0.1925677	5.515922e-01	ko04141	ENSMUSG00000019927;ENSMUSG00000020386;ENSMUSG00000021270;ENSMUSG00000032060	K06689+K07953+K04079+K09542
Metabolism	Energy metabolism	Nitrogen metabolism	1	17	0.2113812	5.874748e-01	ko00910	ENSMUSG00000027559	K01672
Metabolism	Lipid metabolism	Glycerolipid metabolism	2	62	0.2120471	5.874748e-01	ko00561	ENSMUSG00000015568;ENSMUSG00000020593	K01059+K15728
Organismal Systems	Immune system	Leukocyte transendothelial migration	3	117	0.2207477	6.017155e-01	ko04670	ENSMUSG00000013936;ENSMUSG00000022610;ENSMUSG00000030672	K10351+K04441+K12758
Metabolism	Global and overview maps	2-Oxocarboxylic acid metabolism	1	19	0.2331339	6.253909e-01	ko01210	ENSMUSG00000032279	K00030
Human Diseases	Cancers	Transcriptional misregulation in cancers	4	184	0.2512954	6.635769e-01	ko05202	ENSMUSG00000005583;ENSMUSG00000020644;ENSMUSG00000028496;ENSMUSG00000048416	K04454+K17693+K15187+K15622
Organismal Systems	Immune system	Platelet activation	3	127	0.2576969	6.700119e-01	ko04611	ENSMUSG00000022610;ENSMUSG00000027470;ENSMUSG00000044951	K04441+K00907+K00907
Organismal Systems	Excretory system	Proximal tubule bicarbonate reclamation	1	22	0.2646525	6.776708e-01	ko04964	ENSMUSG00000007097	K01539
Organismal Systems	Circulatory system	Vascular smooth muscle contraction	3	131	0.2727205	6.879069e-01	ko04270	ENSMUSG00000026407;ENSMUSG00000027470;ENSMUSG00000044951	K04857+K00907+K00907
Cellular Processes	Transport and catabolism	Autophagy - animal	3	135	0.2878395	7.153658e-01	ko04140	ENSMUSG00000028278;ENSMUSG00000028518;ENSMUSG00000055980	K16186+K07198+K16172
Environmental Information Processing	Signal transduction	cAMP signaling pathway	4	200	0.3007139	7.260093e-01	ko04024	ENSMUSG00000007097;ENSMUSG00000021699;ENSMUSG00000026407;ENSMUSG00000036570	K01539+K13293+K04857+K13360
Human Diseases	Cancers	MicroRNAs in cancer	4	200	0.3007139	7.260093e-01	ko05206	ENSMUSG00000020326;ENSMUSG00000028832;ENSMUSG00000032366;ENSMUSG00000055980	K10145+K04381+K10373+K16172
Genetic Information Processing	Folding, sorting and degradation	RNA degradation	2	83	0.3199475	7.615652e-01	ko03018	ENSMUSG00000033065;ENSMUSG00000060600	K00850+K01689
Human Diseases	Cancers	Proteoglycans in cancer	4	208	0.3258817	7.649168e-01	ko05205	ENSMUSG00000022610;ENSMUSG00000038086;ENSMUSG00000062694;ENSMUSG00000068699	K04441+K09543+K12959+K04437
Organismal Systems	Endocrine system	Insulin secretion	2	88	0.3453696	7.916972e-01	ko04911	ENSMUSG00000007097;ENSMUSG00000026407	K01539+K04857
Metabolism	Carbohydrate metabolism	Propanoate metabolism	1	31	0.3517074	7.916972e-01	ko00640	ENSMUSG00000063229	K00016
Organismal Systems	Endocrine system	GnRH signaling pathway	2	90	0.3554572	7.916972e-01	ko04912	ENSMUSG00000022610;ENSMUSG00000026407	K04441+K04857
Metabolism	Carbohydrate metabolism	Citrate cycle (TCA cycle)	1	32	0.3607258	7.916972e-01	ko00020	ENSMUSG00000032279	K00030
Metabolism	Metabolism of other amino acids	beta-Alanine metabolism	1	33	0.36962	7.916972e-01	ko00410	ENSMUSG00000027333	K12259
Organismal Systems	Immune system	IL-17 signaling pathway	2	94	0.3754656	7.916972e-01	ko04657	ENSMUSG00000021270;ENSMUSG00000022610	K04079+K04441
Organismal Systems	Endocrine system	Progesterone-mediated oocyte maturation	2	94	0.3754656	7.916972e-01	ko04914	ENSMUSG00000021270;ENSMUSG00000022610	K04079+K04441
Metabolism	Carbohydrate metabolism	Pentose and glucuronate interconversions	1	34	0.3783914	7.916972e-01	ko00040	ENSMUSG00000001891	K00963
Environmental Information Processing	Signal transduction	PI3K-Akt signaling pathway	6	359	0.3794525	7.916972e-01	ko04151	ENSMUSG00000003865;ENSMUSG00000021270;ENSMUSG00000021702;ENSMUSG00000028518;ENSMUSG00000043154;ENSMUSG00000055980	K00693+K04079+K04659+K07198+K11583+K16172
Metabolism	Amino acid metabolism	Alanine, aspartate and glutamate metabolism	1	36	0.395573	8.054438e-01	ko00250	ENSMUSG00000011148	K01939
Metabolism	Metabolism of cofactors and vitamins	Nicotinate and nicotinamide metabolism	1	36	0.395573	8.054438e-01	ko00760	ENSMUSG00000004939	K10524
Organismal Systems	Endocrine system	Aldosterone synthesis and secretion	2	102	0.4146947	8.243963e-01	ko04925	ENSMUSG00000007097;ENSMUSG00000026407	K01539+K04857
Organismal Systems	Immune system	Th17 cell differentiation	2	103	0.4195153	8.243963e-01	ko04659	ENSMUSG00000021270;ENSMUSG00000022610	K04079+K04441
Organismal Systems	Digestive system	Pancreatic secretion	2	103	0.4195153	8.243963e-01	ko04972	ENSMUSG00000007097;ENSMUSG00000030730	K01539+K05853
Organismal Systems	Endocrine system	Parathyroid hormone synthesis, secretion and action	2	110	0.4526832	8.707566e-01	ko04928	ENSMUSG00000005583;ENSMUSG00000021699	K04454+K13293
Cellular Processes	Cell growth and death	Necroptosis	3	179	0.4534117	8.707566e-01	ko04217	ENSMUSG00000021270;ENSMUSG00000031633;ENSMUSG00000032648	K04079+K05863+K00688
Genetic Information Processing	Translation	Aminoacyl-tRNA biosynthesis	1	44	0.4597174	8.729465e-01	ko00970	ENSMUSG00000030515	K01868
Environmental Information Processing	Membrane transport	ABC transporters	1	47	0.4819908	8.951258e-01	ko02010	ENSMUSG00000030249	K05033
Organismal Systems	Digestive system	Mineral absorption	1	47	0.4819908	8.951258e-01	ko04978	ENSMUSG00000007097	K01539
Organismal Systems	Digestive system	Cholesterol metabolism	1	49	0.4963317	9.103261e-01	ko04979	ENSMUSG00000015568	K01059
Organismal Systems	Nervous system	Neurotrophin signaling pathway	2	123	0.511334	9.103261e-01	ko04722	ENSMUSG00000022610;ENSMUSG00000055980	K04441+K16172
Environmental Information Processing	Signal transduction	Sphingolipid signaling pathway	2	124	0.5156754	9.103261e-01	ko04071	ENSMUSG00000022610;ENSMUSG00000043154	K04441+K11583
Human Diseases	Neurodegenerative diseases	Amyotrophic lateral sclerosis (ALS)	1	52	0.5171083	9.103261e-01	ko05014	ENSMUSG00000022610	K04441
Human Diseases	Infectious diseases	Malaria	1	52	0.5171083	9.103261e-01	ko05144	ENSMUSG00000021702	K04659
Organismal Systems	Excretory system	Endocrine and other factor-regulated calcium reabsorption	1	55	0.5370352	9.322669e-01	ko04961	ENSMUSG00000007097	K01539
Organismal Systems	Endocrine system	Regulation of lipolysis in adipocyte	1	56	0.5434946	9.322669e-01	ko04923	ENSMUSG00000055980	K16172
Organismal Systems	Endocrine system	Estrogen signaling pathway	2	134	0.5576828	9.322669e-01	ko04915	ENSMUSG00000021270;ENSMUSG00000023043	K04079+K07604
Environmental Information Processing	Signal transduction	VEGF signaling pathway	1	60	0.5684512	9.322669e-01	ko04370	ENSMUSG00000022610	K04441
Organismal Systems	Nervous system	Dopaminergic synapse	2	137	0.5697772	9.322669e-01	ko04728	ENSMUSG00000022610;ENSMUSG00000043154	K04441+K11583
Organismal Systems	Nervous system	Long-term depression	1	61	0.574476	9.322669e-01	ko04730	ENSMUSG00000030592	K04961
Cellular Processes	Cellular community - eukaryotes	Signaling pathways regulating pluripotency of stem cells	2	139	0.5777081	9.322669e-01	ko04550	ENSMUSG00000020644;ENSMUSG00000022610	K17693+K04441
Metabolism	Metabolism of other amino acids	Glutathione metabolism	1	66	0.6033721	9.322669e-01	ko00480	ENSMUSG00000027313	K07232
Human Diseases	Infectious diseases	Leishmaniasis	1	66	0.6033721	9.322669e-01	ko05140	ENSMUSG00000022610	K04441
Organismal Systems	Immune system	Fc epsilon RI signaling pathway	1	67	0.6089135	9.322669e-01	ko04664	ENSMUSG00000022610	K04441
Organismal Systems	Immune system	RIG-I-like receptor signaling pathway	1	68	0.6143782	9.322669e-01	ko04622	ENSMUSG00000022610	K04441
Organismal Systems	Endocrine system	Cortisol synthesis and secretion	1	68	0.6143782	9.322669e-01	ko04927	ENSMUSG00000026407	K04857
Organismal Systems	Nervous system	Retrograde endocannabinoid signaling	2	150	0.6194305	9.322669e-01	ko04723	ENSMUSG00000022610;ENSMUSG00000026407	K04441+K04857
Cellular Processes	Cell growth and death	p53 signaling pathway	1	71	0.6303222	9.322669e-01	ko04115	ENSMUSG00000020326	K10145
Organismal Systems	Endocrine system	Renin secretion	1	71	0.6303222	9.322669e-01	ko04924	ENSMUSG00000026407	K04857
Organismal Systems	Digestive system	Bile secretion	1	71	0.6303222	9.322669e-01	ko04976	ENSMUSG00000007097	K01539
Organismal Systems	Endocrine system	Prolactin signaling pathway	1	73	0.6405868	9.322669e-01	ko04917	ENSMUSG00000022610	K04441
Organismal Systems	Endocrine system	Thyroid hormone synthesis	1	74	0.6456126	9.322669e-01	ko04918	ENSMUSG00000007097	K01539
Human Diseases	Infectious diseases	Bacterial invasion of epithelial cells	1	75	0.6505687	9.322669e-01	ko05100	ENSMUSG00000062694	K12959
Organismal Systems	Digestive system	Salivary secretion	1	79	0.6697157	9.322669e-01	ko04970	ENSMUSG00000007097	K01539
Genetic Information Processing	Translation	RNA transport	2	166	0.6744098	9.322669e-01	ko03013	ENSMUSG00000016349;ENSMUSG00000027680	K03231+K15516
Environmental Information Processing	Signaling molecules and interaction	ECM-receptor interaction	1	84	0.692193	9.322669e-01	ko04512	ENSMUSG00000021702	K04659
Cellular Processes	Transport and catabolism	Phagosome	2	173	0.6963817	9.322669e-01	ko04145	ENSMUSG00000021702;ENSMUSG00000030137	K04659+K07374
Environmental Information Processing	Signal transduction	TGF-beta signaling pathway	1	85	0.696503	9.322669e-01	ko04350	ENSMUSG00000020644	K17693
Organismal Systems	Immune system	Antigen processing and presentation	1	85	0.696503	9.322669e-01	ko04612	ENSMUSG00000021270	K04079
Organismal Systems	Immune system	NOD-like receptor signaling pathway	2	175	0.7024326	9.322669e-01	ko04621	ENSMUSG00000021270;ENSMUSG00000022610	K04079+K04441
Cellular Processes	Cellular community - eukaryotes	Gap junction	1	87	0.7049445	9.322669e-01	ko04540	ENSMUSG00000030137	K07374
Organismal Systems	Development	Axon guidance	2	176	0.7054207	9.322669e-01	ko04360	ENSMUSG00000056201;ENSMUSG00000062929	K05765+K05765
Organismal Systems	Immune system	Th1 and Th2 cell differentiation	1	88	0.7090775	9.322669e-01	ko04658	ENSMUSG00000022610	K04441
Organismal Systems	Nervous system	GABAergic synapse	1	88	0.7090775	9.322669e-01	ko04727	ENSMUSG00000026407	K04857
Organismal Systems	Digestive system	Protein digestion and absorption	1	91	0.7211355	9.322669e-01	ko04974	ENSMUSG00000007097	K01539
Cellular Processes	Cell growth and death	Cellular senescence	2	182	0.7228339	9.322669e-01	ko04218	ENSMUSG00000022610;ENSMUSG00000031633	K04441+K05863
Human Diseases	Substance dependence	Morphine addiction	1	94	0.7326979	9.322669e-01	ko05032	ENSMUSG00000021699	K13293
Human Diseases	Drug resistance	Endocrine resistance	1	95	0.7364455	9.322669e-01	ko01522	ENSMUSG00000022610	K04441
Genetic Information Processing	Translation	mRNA surveillance pathway	1	96	0.7401409	9.322669e-01	ko03015	ENSMUSG00000043154	K11583
Human Diseases	Cancers	Small cell lung cancer	1	96	0.7401409	9.322669e-01	ko05222	ENSMUSG00000062248	K02219
Organismal Systems	Environmental adaptation	Circadian entrainment	1	98	0.7473784	9.322669e-01	ko04713	ENSMUSG00000030592	K04961
Metabolism	Lipid metabolism	Glycerophospholipid metabolism	1	99	0.7509219	9.322669e-01	ko00564	ENSMUSG00000020593	K15728
Organismal Systems	Immune system	Toll-like receptor signaling pathway	1	99	0.7509219	9.322669e-01	ko04620	ENSMUSG00000022610	K04441
Human Diseases	Cancers	Prostate cancer	1	99	0.7509219	9.322669e-01	ko05215	ENSMUSG00000021270	K04079
Human Diseases	Endocrine and metabolic diseases	AGE-RAGE signaling pathway in diabetic complications	1	102	0.7612594	9.322669e-01	ko04933	ENSMUSG00000022610	K04441
Human Diseases	Infectious diseases	Chagas disease (American trypanosomiasis)	1	102	0.7612594	9.322669e-01	ko05142	ENSMUSG00000022610	K04441
Organismal Systems	Immune system	T cell receptor signaling pathway	1	104	0.7679137	9.336505e-01	ko04660	ENSMUSG00000022610	K04441
Human Diseases	Infectious diseases	Toxoplasmosis	1	110	0.7867932	9.338627e-01	ko05145	ENSMUSG00000022610	K04441
Human Diseases	Infectious diseases	Epstein-Barr virus infection	2	210	0.7930612	9.338627e-01	ko05169	ENSMUSG00000022610;ENSMUSG00000038086	K04441+K09543
Organismal Systems	Immune system	C-type lectin receptor signaling pathway	1	114	0.7985256	9.338627e-01	ko04625	ENSMUSG00000022610	K04441
Organismal Systems	Nervous system	Cholinergic synapse	1	114	0.7985256	9.338627e-01	ko04725	ENSMUSG00000026407	K04857
Environmental Information Processing	Signal transduction	Rap1 signaling pathway	2	213	0.799581	9.338627e-01	ko04015	ENSMUSG00000022610;ENSMUSG00000027805	K04441+K05759
Environmental Information Processing	Signal transduction	TNF signaling pathway	1	116	0.8041494	9.338627e-01	ko04668	ENSMUSG00000022610	K04441
Organismal Systems	Endocrine system	Thyroid hormone signaling pathway	1	117	0.8069028	9.338627e-01	ko04919	ENSMUSG00000007097	K01539
Cellular Processes	Cell growth and death	Oocyte meiosis	1	119	0.8122948	9.338627e-01	ko04114	ENSMUSG00000022610	K04441
Organismal Systems	Sensory system	Inflammatory mediator regulation of TRP channels	1	128	0.8347699	9.378127e-01	ko04750	ENSMUSG00000022610	K04441
Organismal Systems	Development	Osteoclast differentiation	1	129	0.8370962	9.378127e-01	ko04380	ENSMUSG00000022610	K04441
Organismal Systems	Nervous system	Serotonergic synapse	1	132	0.8438822	9.378127e-01	ko04726	ENSMUSG00000026407	K04857
Organismal Systems	Endocrine system	Relaxin signaling pathway	1	132	0.8438822	9.378127e-01	ko04926	ENSMUSG00000022610	K04441
Human Diseases	Infectious diseases	Hepatitis C	1	135	0.8503878	9.378127e-01	ko05160	ENSMUSG00000022610	K04441
Genetic Information Processing	Translation	Ribosome	1	136	0.8524961	9.378127e-01	ko03010	ENSMUSG00000002500	K02925
Cellular Processes	Cell growth and death	Apoptosis	1	137	0.8545749	9.378127e-01	ko04210	ENSMUSG00000030137	K07374
Genetic Information Processing	Folding, sorting and degradation	Ubiquitin mediated proteolysis	1	140	0.8606387	9.383738e-01	ko04120	ENSMUSG00000019927	K06689
Cellular Processes	Transport and catabolism	Endocytosis	2	263	0.8844484	9.581524e-01	ko04144	ENSMUSG00000024381;ENSMUSG00000062694	K12562+K12959
Environmental Information Processing	Signal transduction	Hippo signaling pathway	1	157	0.8905557	9.585630e-01	ko04390	ENSMUSG00000020644	K17693
Human Diseases	Endocrine and metabolic diseases	Cushing syndrome	1	161	0.8966129	9.585630e-01	ko04934	ENSMUSG00000026407	K04857
Environmental Information Processing	Signal transduction	Jak-STAT signaling pathway	1	167	0.905081	9.585630e-01	ko04630	ENSMUSG00000023092	K14365
Human Diseases	Infectious diseases	Influenza A	1	169	0.907748	9.585630e-01	ko05164	ENSMUSG00000022610	K04441
Human Diseases	Infectious diseases	Tuberculosis	1	178	0.9188592	9.585630e-01	ko05152	ENSMUSG00000022610	K04441
Human Diseases	Cancers	Hepatocellular carcinoma	1	178	0.9188592	9.585630e-01	ko05225	ENSMUSG00000028949	K11650
Human Diseases	Substance dependence	Alcoholism	1	198	0.9390249	9.735902e-01	ko05034	ENSMUSG00000027499	K15985
Human Diseases	Infectious diseases	Kaposi sarcoma-associated herpesvirus infection	1	208	0.9471565	9.760332e-01	ko05167	ENSMUSG00000022610	K04441
Human Diseases	Infectious diseases	Human papillomavirus infection	2	367	0.9660911	9.890603e-01	ko05165	ENSMUSG00000021702;ENSMUSG00000043154	K04659+K11583
Human Diseases	Infectious diseases	Human cytomegalovirus infection	1	251	0.971503	9.890603e-01	ko05163	ENSMUSG00000022610	K04441
Human Diseases	Infectious diseases	HTLV-I infection	1	280	0.981246	9.912008e-01	ko05166	ENSMUSG00000031633	K05863
Environmental Information Processing	Signaling molecules and interaction	Cytokine-cytokine receptor interaction	1	297	0.9853357	9.912008e-01	ko04060	ENSMUSG00000034457	K05163
Human Diseases	Cancers	Pathways in cancer	2	541	0.9963004	9.963004e-01	ko05200	ENSMUSG00000021270;ENSMUSG00000062248	K04079+K02219
