# Supplementary material for: Screening and Identification of Muscle-Specific Candidate Genes via Mouse Microarray Data Analysis
Source: Front Vet Sci. 2021 Dec 13;8:794628. doi: 10.3389/fvets.2021.794628 (PMC8710720; doi:10.3389/fvets.2021.794628)
Supplement: Supplementary Table 4 — Analysis of the degree of PPI network of DEGs. [file Table_4.XLSX]

## Sheet: Sheet1
Degree	Eccentricity	MCODE_Score	name
103	5	23.6113	Ttn
86	5	23.8083	Actn2
83	5	22.6169	Ckmt2
83	5	22.3652	Ldb3
81	5	23.3665	Ckm
80	5	23.4802	Obscn
80	5	23.3277	Tcap
77	5	24.0485	Myl1
76	5	22.9861	Trdn
76	5	22.9737	Myl3
75	5	23.3776	Smpx
74	5	26.8804	Myot
73	5	24.6298	Tnnt3
73	5	22.9091	Myoz2
71	5	23.0413	Pygm
69	5	24.8986	Myoz1
68	5	21.5791	Myl2
67	5	24.6323	Pgam2
67	5	23.6941	Tnni2
66	5	24.4133	Cmya5
66	5	23.2939	Csrp3
65	4	25.4634	Eno3
64	5	24.973	Srl
63	5	25.194	Acta1
63	5	23.2926	Actn3
63	5	22.7419	Mb
62	5	25.2431	Tnnc2
62	5	24.973	Myom1
60	5	22.9412	Myom2
57	5	22.5865	Mybpc2
55	5	22.95	Mylpf
55	5	22.9303	Hrc
55	5	22.796	Atp2a1
54	5	23.5039	Myh2
53	6	23.7973	Myh7
52	5	23.0159	Myh4
52	5	22.7598	Trim54
50	5	24.1231	Myh1
50	5	23.7206	Cox6a2
50	5	23.3908	Actc1
50	5	22.8841	Tpm1
48	6	21.7067	Lmod2
41	5	22.1935	Ankrd23
